# Supplementary material for: Changes in the burden and underlying causes of rheumatic heart disease in children and youths, 1990–2021: an analysis of the Global Burden of Disease Study 2021
Source: Front Cardiovasc Med. 2025 Jun 26;12:1597855. doi: 10.3389/fcvm.2025.1597855 (PMC12241001; doi:10.3389/fcvm.2025.1597855)
Supplement: Supplementary file 4 [file Table4.csv]

measure	location	sex	age	cause	metric	year	val	upper	lower
Deaths	Central Asia	Both	5-9 years	Rheumatic heart disease	Number	1990	30.41725207159507	34.44014561649148	27.411416592621674
Deaths	Central Asia	Both	5-9 years	Rheumatic heart disease	Rate	1990	0.3694047257486695	0.4182610748748385	0.33290011881894915
Deaths	Central Asia	Both	10-14 years	Rheumatic heart disease	Number	1990	47.78322940443956	52.40977279339703	43.86113275259978
Deaths	Central Asia	Both	10-14 years	Rheumatic heart disease	Rate	1990	0.6606694516603061	0.7246378339141258	0.6064410230541609
Deaths	Central Asia	Both	15-19 years	Rheumatic heart disease	Number	1990	105.24736146639813	118.52063446482494	93.60408877498571
Deaths	Central Asia	Both	15-19 years	Rheumatic heart disease	Rate	1990	1.597400214998211	1.7988563735755092	1.4206835159626443
Deaths	Central Asia	Both	5-19 years	Rheumatic heart disease	Number	1990	183.4478429424326	201.3567856178702	167.45765993084424
Deaths	Central Asia	Both	5-19 years	Rheumatic heart disease	Rate	1990	0.8317615989192392	0.9129616313412572	0.7592613177744575
Deaths	High-income North America	Both	5-9 years	Rheumatic heart disease	Number	1992	4.62272628800655	4.87115276401387	4.409893779214142
Deaths	High-income North America	Both	5-9 years	Rheumatic heart disease	Rate	1992	0.02209400530878391	0.023281342723501373	0.02107678683505743
Deaths	High-income North America	Both	10-14 years	Rheumatic heart disease	Number	1992	7.972776266930393	8.29164131334645	7.6612504468435185
Deaths	High-income North America	Both	10-14 years	Rheumatic heart disease	Rate	1992	0.03901917631460409	0.040579718219972624	0.037494552959633
Deaths	High-income North America	Both	15-19 years	Rheumatic heart disease	Number	1992	14.61559253750318	15.212531580542677	14.078351526797984
Deaths	High-income North America	Both	15-19 years	Rheumatic heart disease	Rate	1992	0.07523486449045991	0.0783076532191347	0.07246937588400028
Deaths	High-income North America	Both	5-19 years	Rheumatic heart disease	Number	1992	27.211095092440114	27.994150924962533	26.51904189183995
Deaths	High-income North America	Both	5-19 years	Rheumatic heart disease	Rate	1992	0.04476791732079898	0.046056207213169796	0.043629345706506575
Deaths	Southeast Asia	Both	5-9 years	Rheumatic heart disease	Number	1991	434.44253158466887	553.4390893807138	314.3813853035684
Deaths	Southeast Asia	Both	5-9 years	Rheumatic heart disease	Rate	1991	0.7514646326236254	0.9572955494574504	0.5437922740877176
Deaths	Southeast Asia	Both	10-14 years	Rheumatic heart disease	Number	1991	906.3067210817768	1084.6024091578042	731.4971703477777
Deaths	Southeast Asia	Both	10-14 years	Rheumatic heart disease	Rate	1991	1.6362829285969929	1.9581851983860024	1.3206746726190006
Deaths	Southeast Asia	Both	15-19 years	Rheumatic heart disease	Number	1991	1024.139728448147	1269.9227066080916	747.28530400661
Deaths	Southeast Asia	Both	15-19 years	Rheumatic heart disease	Rate	1991	2.0575190987654817	2.5513024738932333	1.5013125089387807
Deaths	Southeast Asia	Both	5-19 years	Rheumatic heart disease	Number	1991	2364.888981114592	2794.3527725673475	1861.476049367534
Deaths	Southeast Asia	Both	5-19 years	Rheumatic heart disease	Rate	1991	1.451062401054139	1.7145753039294125	1.1421753525304896
Deaths	High-income Asia Pacific	Both	5-9 years	Rheumatic heart disease	Number	1990	2.3006102717872134	2.8444427455144137	1.8624387013473525
Deaths	High-income Asia Pacific	Both	5-9 years	Rheumatic heart disease	Rate	1990	0.019349859329836513	0.023923898659602483	0.015664507510660997
Deaths	High-income Asia Pacific	Both	10-14 years	Rheumatic heart disease	Number	1990	4.435404705150421	5.402139305847178	3.637854116540784
Deaths	High-income Asia Pacific	Both	10-14 years	Rheumatic heart disease	Rate	1990	0.033873378096410035	0.041256372169139764	0.02778244966148778
Deaths	High-income Asia Pacific	Both	15-19 years	Rheumatic heart disease	Number	1990	13.178481777312342	15.425446056395595	11.427265215488553
Deaths	High-income Asia Pacific	Both	15-19 years	Rheumatic heart disease	Rate	1990	0.08711794181191226	0.10197176994070467	0.07554131370626291
Deaths	High-income Asia Pacific	Both	5-19 years	Rheumatic heart disease	Number	1990	19.914496754249956	22.47401817554876	17.477161181411084
Deaths	High-income Asia Pacific	Both	5-19 years	Rheumatic heart disease	Rate	1990	0.04964872637553229	0.056029855673778634	0.04357221796889104
Deaths	Central Europe	Both	5-9 years	Rheumatic heart disease	Number	1991	5.278099626234742	5.705796758367956	4.916316743129698
Deaths	Central Europe	Both	5-9 years	Rheumatic heart disease	Rate	1991	0.05433347226068738	0.058736244453396654	0.050609230272931995
Deaths	Central Europe	Both	10-14 years	Rheumatic heart disease	Number	1991	10.904779530411565	11.590592959249697	10.193040049816323
Deaths	Central Europe	Both	10-14 years	Rheumatic heart disease	Rate	1991	0.10496223378317221	0.11156342266998973	0.09811149777822972
Deaths	Central Europe	Both	15-19 years	Rheumatic heart disease	Number	1991	32.2992507393534	34.59002579375847	30.358754166451565
Deaths	Central Europe	Both	15-19 years	Rheumatic heart disease	Rate	1991	0.32360435970163137	0.3465555049366513	0.30416263468935395
Deaths	Central Europe	Both	5-19 years	Rheumatic heart disease	Number	1991	48.48212989599971	51.06858618554722	46.10498459524819
Deaths	Central Europe	Both	5-19 years	Rheumatic heart disease	Rate	1991	0.16115263508403435	0.16974991097691225	0.15325110043579385
Deaths	Tropical Latin America	Both	5-9 years	Rheumatic heart disease	Number	1992	44.546881638261084	50.33474606737667	38.67334776859721
Deaths	Tropical Latin America	Both	5-9 years	Rheumatic heart disease	Rate	1992	0.24021618137757766	0.2714268663988856	0.20854352943260518
Deaths	Tropical Latin America	Both	10-14 years	Rheumatic heart disease	Number	1992	108.07340819332533	116.92196858888886	98.46085841672894
Deaths	Tropical Latin America	Both	10-14 years	Rheumatic heart disease	Rate	1992	0.5837897837565854	0.6315878429298705	0.5318648148929203
Deaths	Tropical Latin America	Both	15-19 years	Rheumatic heart disease	Number	1992	143.4072646501967	154.94034494120208	132.8954543366346
Deaths	Tropical Latin America	Both	15-19 years	Rheumatic heart disease	Rate	1992	0.8764752635298309	0.9469630425975539	0.8122292733617006
Deaths	Tropical Latin America	Both	5-19 years	Rheumatic heart disease	Number	1992	296.02755448178306	319.22205589086985	271.8405339892664
Deaths	Tropical Latin America	Both	5-19 years	Rheumatic heart disease	Rate	1992	0.55416469315648	0.597584886856979	0.5088865000062884
Deaths	Global	Both	5-9 years	Rheumatic heart disease	Number	1990	5192.889317389554	6733.901594634033	4031.5349630088194
Deaths	Global	Both	5-9 years	Rheumatic heart disease	Rate	1990	0.889908479677035	1.1539926549768955	0.690886504682813
Deaths	Global	Both	10-14 years	Rheumatic heart disease	Number	1990	5618.0503170906595	7012.114647321355	4536.380546174848
Deaths	Global	Both	10-14 years	Rheumatic heart disease	Rate	1990	1.048764695095983	1.3090054138006377	0.8468410732946526
Deaths	Global	Both	15-19 years	Rheumatic heart disease	Number	1990	9378.442323872938	10873.10667602209	7958.458449983179
Deaths	Global	Both	15-19 years	Rheumatic heart disease	Rate	1990	1.8055485007901977	2.0933030006326656	1.5321715724999234
Deaths	Global	Both	5-19 years	Rheumatic heart disease	Number	1990	20189.381958353144	24209.37011262736	16716.106322150725
Deaths	Global	Both	5-19 years	Rheumatic heart disease	Rate	1990	1.2320840097353292	1.477409158094191	1.0201227232731773
Deaths	Tropical Latin America	Both	5-9 years	Rheumatic heart disease	Number	1990	53.341723017970644	59.431290277091456	46.57012908098385
Deaths	Tropical Latin America	Both	5-9 years	Rheumatic heart disease	Rate	1990	0.28536924774137423	0.31794740850345427	0.24914235894820633
Deaths	Tropical Latin America	Both	10-14 years	Rheumatic heart disease	Number	1990	120.01872040152573	130.04112839838106	110.55568541677623
Deaths	Tropical Latin America	Both	10-14 years	Rheumatic heart disease	Rate	1990	0.6726517770378366	0.7288229353932062	0.6196156566945467
Deaths	Tropical Latin America	Both	15-19 years	Rheumatic heart disease	Number	1990	153.910675289886	167.1545801540765	142.7058916898742
Deaths	Tropical Latin America	Both	15-19 years	Rheumatic heart disease	Rate	1990	0.9835983203213023	1.0682362608304818	0.911991810196014
Deaths	Tropical Latin America	Both	5-19 years	Rheumatic heart disease	Number	1990	327.2711187093825	351.266683910778	304.6685067993015
Deaths	Tropical Latin America	Both	5-19 years	Rheumatic heart disease	Rate	1990	0.627166234808327	0.6731501527868048	0.5838517038335749
Deaths	Central Sub-Saharan Africa	Both	5-9 years	Rheumatic heart disease	Number	1990	35.314969275563826	51.90625432875954	22.310507657045555
Deaths	Central Sub-Saharan Africa	Both	5-9 years	Rheumatic heart disease	Rate	1990	0.4327901212129542	0.6361187497393238	0.27341853925656967
Deaths	Central Sub-Saharan Africa	Both	10-14 years	Rheumatic heart disease	Number	1990	45.580297322290946	65.505488428227	28.327352343550547
Deaths	Central Sub-Saharan Africa	Both	10-14 years	Rheumatic heart disease	Rate	1990	0.6748255484630535	0.9698220448926343	0.4193921980494411
Deaths	Central Sub-Saharan Africa	Both	15-19 years	Rheumatic heart disease	Number	1990	63.82549662911605	92.21653277273394	37.05099647464393
Deaths	Central Sub-Saharan Africa	Both	15-19 years	Rheumatic heart disease	Rate	1990	1.1217998030418683	1.6208019328511674	0.6512099825761459
Deaths	Central Sub-Saharan Africa	Both	5-19 years	Rheumatic heart disease	Number	1990	144.72076322697077	194.60807257886594	96.9113048872235
Deaths	Central Sub-Saharan Africa	Both	5-19 years	Rheumatic heart disease	Rate	1990	0.7023990355212526	0.9445259922355816	0.4703568829106748
Deaths	Central Latin America	Both	5-9 years	Rheumatic heart disease	Number	1991	21.61340636547025	23.451457255011075	19.992290572961657
Deaths	Central Latin America	Both	5-9 years	Rheumatic heart disease	Rate	1991	0.10079595132560246	0.10936785733909057	0.09323574051237711
Deaths	Central Latin America	Both	10-14 years	Rheumatic heart disease	Number	1991	44.091153788507874	46.65344824585149	41.75999390490274
Deaths	Central Latin America	Both	10-14 years	Rheumatic heart disease	Rate	1991	0.21645924103226719	0.2290384608049722	0.20501474353622834
Deaths	Central Latin America	Both	15-19 years	Rheumatic heart disease	Number	1991	70.51462967342188	74.71462101267113	66.63254163254085
Deaths	Central Latin America	Both	15-19 years	Rheumatic heart disease	Rate	1991	0.3784276577827171	0.4009675603898898	0.35759383235640785
Deaths	Central Latin America	Both	5-19 years	Rheumatic heart disease	Number	1991	136.21918982739993	142.56912848343404	130.22203663405188
Deaths	Central Latin America	Both	5-19 years	Rheumatic heart disease	Rate	1991	0.2253584005897789	0.23586361664032413	0.2154368260050434
Deaths	Eastern Sub-Saharan Africa	Both	5-9 years	Rheumatic heart disease	Number	1991	98.50757231054426	129.07863015932583	63.35311165671409
Deaths	Eastern Sub-Saharan Africa	Both	5-9 years	Rheumatic heart disease	Rate	1991	0.32724642597915854	0.4288048055510099	0.2104617835770081
Deaths	Eastern Sub-Saharan Africa	Both	10-14 years	Rheumatic heart disease	Number	1991	154.7033417120749	194.87692328524625	110.35593647906425
Deaths	Eastern Sub-Saharan Africa	Both	10-14 years	Rheumatic heart disease	Rate	1991	0.5958447596880267	0.7505745657372336	0.42503934125673004
Deaths	Eastern Sub-Saharan Africa	Both	15-19 years	Rheumatic heart disease	Number	1991	157.5079503116287	190.36079537773892	127.70644502854901
Deaths	Eastern Sub-Saharan Africa	Both	15-19 years	Rheumatic heart disease	Rate	1991	0.7458245167714642	0.9013878216555768	0.6047097779100946
Deaths	Eastern Sub-Saharan Africa	Both	5-19 years	Rheumatic heart disease	Number	1991	410.71886433424777	503.1803218388683	311.96450461437524
Deaths	Eastern Sub-Saharan Africa	Both	5-19 years	Rheumatic heart disease	Rate	1991	0.5321275514026532	0.6519206586922512	0.40418135708004055
Deaths	Global	Both	5-9 years	Rheumatic heart disease	Number	1992	5193.639031197489	6633.124986660299	4071.1152220120953
Deaths	Global	Both	5-9 years	Rheumatic heart disease	Rate	1992	0.863345834084868	1.1026335850062015	0.6767471412415895
Deaths	Global	Both	10-14 years	Rheumatic heart disease	Number	1992	5621.012897859642	7014.134959435759	4564.30086306707
Deaths	Global	Both	10-14 years	Rheumatic heart disease	Rate	1992	1.0226411738385552	1.2760944226103332	0.8303916175208526
Deaths	Global	Both	15-19 years	Rheumatic heart disease	Number	1992	9081.6189503746	10453.58769981403	7713.496482278047
Deaths	Global	Both	15-19 years	Rheumatic heart disease	Rate	1992	1.7555959175726983	2.0208154504241453	1.4911199212933444
Deaths	Global	Both	5-19 years	Rheumatic heart disease	Number	1992	19896.270879431726	23942.2756359907	16489.179915542532
Deaths	Global	Both	5-19 years	Rheumatic heart disease	Rate	1992	1.1924480764782983	1.434938270676872	0.9882500591264016
Deaths	South Asia	Both	5-9 years	Rheumatic heart disease	Number	1991	2887.6424411926214	4018.8091419832645	1960.9527792492117
Deaths	South Asia	Both	5-9 years	Rheumatic heart disease	Rate	1991	1.8996249191409924	2.6437587571368475	1.2900055462483397
Deaths	South Asia	Both	10-14 years	Rheumatic heart disease	Number	1991	2518.8546037130136	3407.9765135469816	1813.3735086089714
Deaths	South Asia	Both	10-14 years	Rheumatic heart disease	Rate	1991	1.9391600032850231	2.6236574899811087	1.3960398403812715
Deaths	South Asia	Both	15-19 years	Rheumatic heart disease	Number	1991	5274.209895519068	6277.004266889769	4449.522002009802
Deaths	South Asia	Both	15-19 years	Rheumatic heart disease	Rate	1991	4.767673320637424	5.674159043651857	4.022188680165065
Deaths	Middle SDI	Both	5-9 years	Rheumatic heart disease	Number	1991	1245.914083127364	1419.4112691864043	1049.3684571287608
Deaths	Middle SDI	Both	5-9 years	Rheumatic heart disease	Rate	1991	0.6313966590251672	0.7193204935105889	0.5317924782216006
Deaths	Middle SDI	Both	10-14 years	Rheumatic heart disease	Number	1991	1655.5907180039242	1876.6915264178463	1434.937968971578
Deaths	Middle SDI	Both	10-14 years	Rheumatic heart disease	Rate	1991	0.8992878024818388	1.0193858786327135	0.7794331043182052
Deaths	Middle SDI	Both	15-19 years	Rheumatic heart disease	Number	1991	2752.9576931641877	3072.400232484167	2442.1803245668248
Deaths	Middle SDI	Both	15-19 years	Rheumatic heart disease	Rate	1991	1.484317697216237	1.6565521690839673	1.3167552427517948
Deaths	Middle SDI	Both	5-19 years	Rheumatic heart disease	Number	1991	5654.462494295474	6269.129691969736	5017.232720482017
Deaths	Middle SDI	Both	5-19 years	Rheumatic heart disease	Rate	1991	0.997441835017662	1.105868547228044	0.8850351057199408
Deaths	Caribbean	Both	5-9 years	Rheumatic heart disease	Number	1992	35.604319274765416	48.9552351707396	24.274687863564715
Deaths	Caribbean	Both	5-9 years	Rheumatic heart disease	Rate	1992	0.9297633336116868	1.278406204000957	0.6339038400435699
Deaths	Caribbean	Both	10-14 years	Rheumatic heart disease	Number	1992	48.91003940516335	63.23893230156041	36.719468957341086
Deaths	Caribbean	Both	10-14 years	Rheumatic heart disease	Rate	1992	1.3691960940371373	1.770321597598929	1.0279311585711315
Deaths	Caribbean	Both	15-19 years	Rheumatic heart disease	Number	1992	58.79887045040015	77.2980212870415	44.700824338427495
Deaths	Caribbean	Both	15-19 years	Rheumatic heart disease	Rate	1992	1.6396967840397618	2.1555740092645985	1.2465511216490885
Deaths	Caribbean	Both	5-19 years	Rheumatic heart disease	Number	1992	143.31322913032886	175.5074125726643	110.28683470733304
Deaths	Caribbean	Both	5-19 years	Rheumatic heart disease	Rate	1992	1.3043264179117657	1.597333031619062	1.0037456620688214
Deaths	High-income North America	Both	5-9 years	Rheumatic heart disease	Number	1990	5.305840550246048	5.596906588719659	5.069542652357006
Deaths	High-income North America	Both	5-9 years	Rheumatic heart disease	Rate	1990	0.025881814673387547	0.027301630665623067	0.02472915689127767
Deaths	High-income North America	Both	10-14 years	Rheumatic heart disease	Number	1990	8.365918552945827	8.71088195583882	8.042517926878261
Deaths	High-income North America	Both	10-14 years	Rheumatic heart disease	Rate	1990	0.04291181578049658	0.04468125758204805	0.04125297724396529
Deaths	High-income North America	Both	15-19 years	Rheumatic heart disease	Number	1990	16.321558906887343	17.0113753664791	15.742908032204848
Deaths	High-income North America	Both	15-19 years	Rheumatic heart disease	Rate	1990	0.08139542593751799	0.084835532661851	0.07850970070241038
Deaths	High-income North America	Both	5-19 years	Rheumatic heart disease	Number	1990	29.993318010079214	30.893241355954626	29.20231004601052
Deaths	High-income North America	Both	5-19 years	Rheumatic heart disease	Rate	1990	0.04994886028600556	0.05144753227208394	0.048631568672283215
Deaths	Oceania	Both	5-9 years	Rheumatic heart disease	Number	1990	24.567308660672637	36.80031369685836	14.210478564828328
Deaths	Oceania	Both	5-9 years	Rheumatic heart disease	Rate	1990	2.7750116922320403	4.1567964239430415	1.6051511671173728
Deaths	Oceania	Both	10-14 years	Rheumatic heart disease	Number	1990	36.97809431048446	57.311386133066904	20.934710673822032
Deaths	Oceania	Both	10-14 years	Rheumatic heart disease	Rate	1990	4.678554430127103	7.2511697665707215	2.6487082472140573
Deaths	Oceania	Both	15-19 years	Rheumatic heart disease	Number	1990	48.74082678388108	76.88914548193723	24.83684310789249
Deaths	Oceania	Both	15-19 years	Rheumatic heart disease	Rate	1990	7.099649189955697	11.199768150378391	3.6177653250297364
Deaths	Oceania	Both	5-19 years	Rheumatic heart disease	Number	1990	110.28622975503814	162.36296712705987	62.0861422528627
Deaths	Oceania	Both	5-19 years	Rheumatic heart disease	Rate	1990	4.668786181293327	6.873369222615672	2.6283147374229223
Deaths	Central Sub-Saharan Africa	Both	5-9 years	Rheumatic heart disease	Number	1992	36.53048868805937	53.829672044262615	23.26575389571794
Deaths	Central Sub-Saharan Africa	Both	5-9 years	Rheumatic heart disease	Rate	1992	0.4209912256213296	0.6203535847062396	0.268123384036855
Deaths	Central Sub-Saharan Africa	Both	10-14 years	Rheumatic heart disease	Number	1992	46.86201953094258	67.60327018632653	29.26415515582137
Deaths	Central Sub-Saharan Africa	Both	10-14 years	Rheumatic heart disease	Rate	1992	0.6528162420936418	0.9417543938143452	0.40766736022237177
Deaths	Central Sub-Saharan Africa	Both	15-19 years	Rheumatic heart disease	Number	1992	65.33802531793103	94.87753379344856	38.32236086902737
Deaths	Central Sub-Saharan Africa	Both	15-19 years	Rheumatic heart disease	Rate	1992	1.084123319277405	1.57425857853068	0.6358650244741143
Deaths	Central Sub-Saharan Africa	Both	5-19 years	Rheumatic heart disease	Number	1992	148.73053353693294	200.91484309542878	97.92384574333262
Deaths	Central Sub-Saharan Africa	Both	5-19 years	Rheumatic heart disease	Rate	1992	0.6796778657977088	0.9181529072392696	0.4474983643422821
Deaths	Western Sub-Saharan Africa	Both	5-9 years	Rheumatic heart disease	Number	1992	126.81163333350393	171.0474891001144	88.52574555507591
Deaths	Western Sub-Saharan Africa	Both	5-9 years	Rheumatic heart disease	Rate	1992	0.4222237872679988	0.5695086227664831	0.29474957917060507
Deaths	Western Sub-Saharan Africa	Both	10-14 years	Rheumatic heart disease	Number	1992	202.79155728562444	266.41049033964066	142.50493023631216
Deaths	Western Sub-Saharan Africa	Both	10-14 years	Rheumatic heart disease	Rate	1992	0.8084643297690518	1.0620924332294694	0.5681210522488194
Deaths	Western Sub-Saharan Africa	Both	15-19 years	Rheumatic heart disease	Number	1992	230.07495150720243	310.5538463728061	162.41042955079453
Deaths	Western Sub-Saharan Africa	Both	15-19 years	Rheumatic heart disease	Rate	1992	1.1006597918778858	1.4856642571317418	0.7769582408564777
Deaths	Western Sub-Saharan Africa	Both	5-19 years	Rheumatic heart disease	Number	1992	559.678142126331	722.3134907940879	406.6738433223965
Deaths	Western Sub-Saharan Africa	Both	5-19 years	Rheumatic heart disease	Rate	1992	0.7362138257414869	0.9501481984303952	0.5349483631501107
Deaths	Southern Sub-Saharan Africa	Both	5-9 years	Rheumatic heart disease	Number	1991	36.47389032953856	45.134501597636785	28.81791496230069
Deaths	Southern Sub-Saharan Africa	Both	5-9 years	Rheumatic heart disease	Rate	1991	0.5207686844480781	0.6444235810290202	0.41145782717068835
Deaths	Southern Sub-Saharan Africa	Both	10-14 years	Rheumatic heart disease	Number	1991	55.92404424044611	66.52106635848287	46.286186669107494
Deaths	Southern Sub-Saharan Africa	Both	10-14 years	Rheumatic heart disease	Rate	1991	0.8662034039478421	1.0303398993502133	0.7169233375927659
Deaths	Southern Sub-Saharan Africa	Both	15-19 years	Rheumatic heart disease	Number	1991	89.84983579974127	108.09116774092091	73.97460645089019
Deaths	Southern Sub-Saharan Africa	Both	15-19 years	Rheumatic heart disease	Rate	1991	1.5195530769572083	1.828053051746223	1.2510689624373514
Deaths	Southern Sub-Saharan Africa	Both	5-19 years	Rheumatic heart disease	Number	1991	182.24777036972603	210.86346909735406	155.2743730376392
Deaths	Southern Sub-Saharan Africa	Both	5-19 years	Rheumatic heart disease	Rate	1991	0.9407310680456771	1.0884402925388124	0.8014991156900654
Deaths	Australasia	Both	5-9 years	Rheumatic heart disease	Number	1990	0.9769338303696943	1.171529967587252	0.8124556926950909
Deaths	Australasia	Both	5-9 years	Rheumatic heart disease	Rate	1990	0.06396612379838207	0.07670758101584245	0.05319668518385517
Deaths	Australasia	Both	10-14 years	Rheumatic heart disease	Number	1990	1.4802863862352462	1.718235369467743	1.2870055451311697
Deaths	Australasia	Both	10-14 years	Rheumatic heart disease	Rate	1990	0.09761750201243255	0.11330905032737013	0.08487159482117147
Deaths	Australasia	Both	15-19 years	Rheumatic heart disease	Number	1990	4.121406620236023	4.652205166239531	3.638394206937348
Deaths	Australasia	Both	15-19 years	Rheumatic heart disease	Rate	1990	0.2442753261237801	0.27573569872919207	0.21564723245278736
Deaths	Australasia	Both	5-19 years	Rheumatic heart disease	Number	1990	6.5786268368409635	7.238556530937718	5.952716876291215
Deaths	Australasia	Both	5-19 years	Rheumatic heart disease	Rate	1990	0.13905715685778003	0.15300656442612076	0.12582684881300749
Deaths	South Asia	Both	5-19 years	Rheumatic heart disease	Number	1991	10680.706940424701	13588.37372654667	8471.790359492235
Deaths	South Asia	Both	5-19 years	Rheumatic heart disease	Rate	1991	2.720993352148115	3.461744131982277	2.1582546340377586
Deaths	Southern Latin America	Both	5-9 years	Rheumatic heart disease	Number	1991	3.2632414555805616	3.867122674910943	2.7883702919850375
Deaths	Southern Latin America	Both	5-9 years	Rheumatic heart disease	Rate	1991	0.06508169831563922	0.07712543331653209	0.05561092447661843
Deaths	Southern Latin America	Both	10-14 years	Rheumatic heart disease	Number	1991	6.021657830394533	6.962970787002239	5.182018347751123
Deaths	Southern Latin America	Both	10-14 years	Rheumatic heart disease	Rate	1991	0.12492401974439364	0.14445229612425736	0.10750503941334995
Deaths	Southern Latin America	Both	15-19 years	Rheumatic heart disease	Number	1991	13.881294587158232	16.031966523280396	11.933956930221607
Deaths	Southern Latin America	Both	15-19 years	Rheumatic heart disease	Rate	1991	0.3069575327159512	0.3545154133623446	0.263895989804016
Deaths	Southern Latin America	Both	5-19 years	Rheumatic heart disease	Number	1991	23.166193873133338	25.755800284261444	20.982756750395318
Deaths	Southern Latin America	Both	5-19 years	Rheumatic heart disease	Rate	1991	0.16136328913719508	0.1794010993341917	0.14615463649107088
Deaths	Western Sub-Saharan Africa	Both	5-9 years	Rheumatic heart disease	Number	1990	130.27515666536098	177.28823223720258	90.0402302849584
Deaths	Western Sub-Saharan Africa	Both	5-9 years	Rheumatic heart disease	Rate	1990	0.4564204165146291	0.6211312338598913	0.31545691797015474
Deaths	Western Sub-Saharan Africa	Both	10-14 years	Rheumatic heart disease	Number	1990	203.1301319006477	267.7658109903142	140.76181292404854
Deaths	Western Sub-Saharan Africa	Both	10-14 years	Rheumatic heart disease	Rate	1990	0.8609888096870572	1.1349540549316444	0.5966340130086935
Deaths	Western Sub-Saharan Africa	Both	15-19 years	Rheumatic heart disease	Number	1990	231.06301711362232	312.8452209748122	161.0744516436311
Deaths	Western Sub-Saharan Africa	Both	15-19 years	Rheumatic heart disease	Rate	1990	1.1780261647676742	1.5949755198151359	0.8212041930470241
Deaths	Western Sub-Saharan Africa	Both	5-19 years	Rheumatic heart disease	Number	1990	564.4683056796309	737.3160202691719	406.005727154692
Deaths	Western Sub-Saharan Africa	Both	5-19 years	Rheumatic heart disease	Rate	1990	0.7867167710896161	1.0276199264020796	0.5658626206239397
Deaths	East Asia	Both	5-9 years	Rheumatic heart disease	Number	1990	383.0000110378807	462.83523874663763	312.6699329717291
Deaths	East Asia	Both	5-9 years	Rheumatic heart disease	Rate	1990	0.3545084909297628	0.42840474493082575	0.289410294784442
Deaths	East Asia	Both	10-14 years	Rheumatic heart disease	Number	1990	519.4169897828045	627.7862451998168	437.1146172055163
Deaths	East Asia	Both	10-14 years	Rheumatic heart disease	Rate	1990	0.4897939381443485	0.5919827487311258	0.4121853809038359
Deaths	East Asia	Both	15-19 years	Rheumatic heart disease	Number	1990	1307.6657148705733	1556.4906353621777	1070.6964946837038
Deaths	East Asia	Both	15-19 years	Rheumatic heart disease	Rate	1990	1.0035336463538187	1.194487784651583	0.8216778533147805
Deaths	East Asia	Both	5-19 years	Rheumatic heart disease	Number	1990	2210.0827156912587	2617.350715769882	1844.7428151590318
Deaths	East Asia	Both	5-19 years	Rheumatic heart disease	Rate	1990	0.6417363269048199	0.7599937426027578	0.5356534711932444
Deaths	Australasia	Both	5-9 years	Rheumatic heart disease	Number	1992	0.8916470854114357	1.0647778407655917	0.7554439728418284
Deaths	Australasia	Both	5-9 years	Rheumatic heart disease	Rate	1992	0.05748432077338936	0.0686460281791005	0.04870333158900539
Deaths	Australasia	Both	10-14 years	Rheumatic heart disease	Number	1992	1.4562633583621865	1.65727320166055	1.268600131082614
Deaths	Australasia	Both	10-14 years	Rheumatic heart disease	Rate	1992	0.09485164417314255	0.1079441346367348	0.08262846657542788
Deaths	Australasia	Both	15-19 years	Rheumatic heart disease	Number	1992	3.4604811597020646	3.874149265447505	3.078408713690641
Deaths	Australasia	Both	15-19 years	Rheumatic heart disease	Rate	1992	0.216933452045404	0.24286581406068172	0.19298178439586097
Deaths	Australasia	Both	5-19 years	Rheumatic heart disease	Number	1992	5.808391603475687	6.329550935457106	5.305915718053287
Deaths	Australasia	Both	5-19 years	Rheumatic heart disease	Rate	1992	0.12406849083838863	0.13520056598404265	0.11333549811976133
Deaths	North Africa and Middle East	Both	5-9 years	Rheumatic heart disease	Number	1990	967.0945855606788	1351.7997285941763	637.8646364417632
Deaths	North Africa and Middle East	Both	5-9 years	Rheumatic heart disease	Rate	1990	2.0363760213898257	2.8464356993938913	1.3431284487954012
Deaths	North Africa and Middle East	Both	10-14 years	Rheumatic heart disease	Number	1990	850.8981703748274	1193.371965758085	524.8149415650145
Deaths	North Africa and Middle East	Both	10-14 years	Rheumatic heart disease	Rate	1990	2.037355991460251	2.8573613260995905	1.256595563173367
Deaths	North Africa and Middle East	Both	15-19 years	Rheumatic heart disease	Number	1990	561.1713646088448	778.6387788877877	367.5173708806931
Deaths	North Africa and Middle East	Both	15-19 years	Rheumatic heart disease	Rate	1990	1.546488538094415	2.145790079123395	1.0128125514988695
Deaths	North Africa and Middle East	Both	5-19 years	Rheumatic heart disease	Number	1990	2379.164120544352	3165.209797425854	1583.5086751596784
Deaths	North Africa and Middle East	Both	5-19 years	Rheumatic heart disease	Rate	1990	1.895105041402148	2.5212237324866766	1.2613317624815799
Deaths	Eastern Europe	Both	5-9 years	Rheumatic heart disease	Number	1990	14.068690265496159	14.65617809820665	13.5238760978094
Deaths	Eastern Europe	Both	5-9 years	Rheumatic heart disease	Rate	1990	0.07931145980295724	0.08262338982269889	0.0762401001991038
Deaths	Eastern Europe	Both	10-14 years	Rheumatic heart disease	Number	1990	22.75299504312669	23.541575621512063	22.025156445410914
Deaths	Eastern Europe	Both	10-14 years	Rheumatic heart disease	Rate	1990	0.1380533945779146	0.14283809327529345	0.13363724677279978
Deaths	Eastern Europe	Both	15-19 years	Rheumatic heart disease	Number	1990	73.37588624403746	75.80409452475774	71.20383999023417
Deaths	Eastern Europe	Both	15-19 years	Rheumatic heart disease	Rate	1990	0.46401078688704434	0.47936616987097697	0.45027530861247417
Deaths	Eastern Europe	Both	5-19 years	Rheumatic heart disease	Number	1990	110.19757155266029	113.21749013635977	107.65105780335955
Deaths	Eastern Europe	Both	5-19 years	Rheumatic heart disease	Rate	1990	0.2202487409709732	0.2262845660488138	0.2151590966235865
Deaths	Andean Latin America	Both	5-9 years	Rheumatic heart disease	Number	1992	7.401621385473161	10.228312051344083	5.477847420592417
Deaths	Andean Latin America	Both	5-9 years	Rheumatic heart disease	Rate	1992	0.14660221356193476	0.20258982588223787	0.10849846480793011
Deaths	Andean Latin America	Both	10-14 years	Rheumatic heart disease	Number	1992	17.46107395338988	23.22004192388532	14.069113872634258
Deaths	Andean Latin America	Both	10-14 years	Rheumatic heart disease	Rate	1992	0.366307533942813	0.4871221734637853	0.29514922284861855
Deaths	Andean Latin America	Both	15-19 years	Rheumatic heart disease	Number	1992	25.231441102987496	32.461035509056444	20.10538036638122
Deaths	Andean Latin America	Both	15-19 years	Rheumatic heart disease	Rate	1992	0.5913703954080025	0.760816448255545	0.4712266211257891
Deaths	Andean Latin America	Both	5-19 years	Rheumatic heart disease	Number	1992	50.094136441850495	63.50781062571123	41.58615428623848
Deaths	Andean Latin America	Both	5-19 years	Rheumatic heart disease	Rate	1992	0.35572754538012946	0.45098047777656874	0.2953108215213001
Deaths	Caribbean	Both	5-9 years	Rheumatic heart disease	Number	1990	38.88620942329524	52.39591081700475	27.070469009101174
Deaths	Caribbean	Both	5-9 years	Rheumatic heart disease	Rate	1990	1.0468497122824094	1.4105423227674434	0.728759966934467
Deaths	Caribbean	Both	10-14 years	Rheumatic heart disease	Number	1990	52.47252110933491	67.41800809966219	40.184886533720835
Deaths	Caribbean	Both	10-14 years	Rheumatic heart disease	Rate	1990	1.4712964863671465	1.8903585407726593	1.1267589418646742
Deaths	Caribbean	Both	15-19 years	Rheumatic heart disease	Number	1990	66.81029632025401	86.38874125807133	51.402448789998836
Deaths	Caribbean	Both	15-19 years	Rheumatic heart disease	Rate	1990	1.8122668369304153	2.3433431594989482	1.3943203130336705
Deaths	Caribbean	Both	5-19 years	Rheumatic heart disease	Number	1990	158.16902685288431	192.60237880870642	123.29988028090129
Deaths	Caribbean	Both	5-19 years	Rheumatic heart disease	Rate	1990	1.4421524060917634	1.7561085728644257	1.1242227543279966
Deaths	North Africa and Middle East	Both	5-9 years	Rheumatic heart disease	Number	1992	859.8293027391129	1191.8556893753469	576.0718040714737
Deaths	North Africa and Middle East	Both	5-9 years	Rheumatic heart disease	Rate	1992	1.7597943792006085	2.4393457356004946	1.179033931027271
Deaths	North Africa and Middle East	Both	10-14 years	Rheumatic heart disease	Number	1992	779.0454499556246	1083.807085574315	501.98969970462775
Deaths	North Africa and Middle East	Both	10-14 years	Rheumatic heart disease	Rate	1992	1.7621213837369825	2.4514611329094387	1.1354495226377583
Deaths	North Africa and Middle East	Both	15-19 years	Rheumatic heart disease	Number	1992	513.8422435720689	710.1639149283909	333.0206763318976
Deaths	North Africa and Middle East	Both	15-19 years	Rheumatic heart disease	Rate	1992	1.3404949092460337	1.8526524913053821	0.8687734939682277
Deaths	North Africa and Middle East	Both	5-19 years	Rheumatic heart disease	Number	1992	2152.7169962668086	2789.233929974356	1449.0035435969983
Deaths	North Africa and Middle East	Both	5-19 years	Rheumatic heart disease	Rate	1992	1.638260803087694	2.1226629538594928	1.1027207538783794
Deaths	Low SDI	Both	5-9 years	Rheumatic heart disease	Number	1990	956.3603600124997	1360.3174602856182	645.582204951578
Deaths	Low SDI	Both	5-9 years	Rheumatic heart disease	Rate	1990	1.2626597837279205	1.795994712895777	0.8523467945410229
Deaths	Low SDI	Both	10-14 years	Rheumatic heart disease	Number	1990	886.4545449460535	1191.1303588613862	642.4035441013359
Deaths	Low SDI	Both	10-14 years	Rheumatic heart disease	Rate	1990	1.4211427434568804	1.909591727695484	1.0298860108232102
Deaths	Low SDI	Both	15-19 years	Rheumatic heart disease	Number	1990	1282.3288423049657	1657.4632538839912	986.6472101335452
Deaths	Low SDI	Both	15-19 years	Rheumatic heart disease	Rate	1990	2.5311032779182487	3.271556044387174	1.9474770474857634
Deaths	Low SDI	Both	5-19 years	Rheumatic heart disease	Number	1990	3125.14374726352	4098.8782592404705	2323.4942097914736
Deaths	Low SDI	Both	5-19 years	Rheumatic heart disease	Rate	1990	1.6554355993450276	2.1712374010538236	1.2307897942707056
Deaths	High-income Asia Pacific	Both	5-9 years	Rheumatic heart disease	Number	1991	2.1266658500148963	2.623851663310389	1.743321653400737
Deaths	High-income Asia Pacific	Both	5-9 years	Rheumatic heart disease	Rate	1991	0.018518836422229176	0.02284829078752485	0.015180705765521291
Deaths	High-income Asia Pacific	Both	10-14 years	Rheumatic heart disease	Number	1991	4.191550831927666	5.145216152274851	3.4701294388147432
Deaths	High-income Asia Pacific	Both	10-14 years	Rheumatic heart disease	Rate	1991	0.032572478901936354	0.03998339786059569	0.026966324032577548
Deaths	High-income Asia Pacific	Both	15-19 years	Rheumatic heart disease	Number	1991	12.162142951555191	14.098558168006457	10.635407120365038
Deaths	High-income Asia Pacific	Both	15-19 years	Rheumatic heart disease	Rate	1991	0.08219531965795496	0.09528218011837969	0.07187719231988739
Deaths	High-income Asia Pacific	Both	5-19 years	Rheumatic heart disease	Number	1991	18.480359633497756	20.800854274634652	16.295390656357455
Deaths	High-income Asia Pacific	Both	5-19 years	Rheumatic heart disease	Rate	1991	0.04720541046287579	0.05313277898730742	0.04162422267973331
Deaths	Oceania	Both	5-9 years	Rheumatic heart disease	Number	1992	25.75024788275842	38.51409962421073	14.498499346857207
Deaths	Oceania	Both	5-9 years	Rheumatic heart disease	Rate	1992	2.8021588291326287	4.19112953007095	1.577736188752274
Deaths	Oceania	Both	10-14 years	Rheumatic heart disease	Number	1992	38.811555354076475	59.47632430065509	21.10263462213407
Deaths	Oceania	Both	10-14 years	Rheumatic heart disease	Rate	1992	4.705491295284364	7.210876341312282	2.558471635988911
Deaths	Oceania	Both	15-19 years	Rheumatic heart disease	Number	1992	51.4468374243067	81.13511335634888	24.764703341267644
Deaths	Oceania	Both	15-19 years	Rheumatic heart disease	Rate	1992	7.14538617070821	11.268753259872717	3.439538320246314
Deaths	Oceania	Both	5-19 years	Rheumatic heart disease	Number	1992	116.00864066114158	169.63760253137474	61.57562329402047
Deaths	Oceania	Both	5-19 years	Rheumatic heart disease	Rate	1992	4.708605171725324	6.885318955951425	2.4992560609457435
Deaths	Eastern Europe	Both	5-9 years	Rheumatic heart disease	Number	1992	12.834347157880876	13.402463260345465	12.29667512166883
Deaths	Eastern Europe	Both	5-9 years	Rheumatic heart disease	Rate	1992	0.07032782297479362	0.07344090447335092	0.06738156452346308
Deaths	Eastern Europe	Both	10-14 years	Rheumatic heart disease	Number	1992	20.695168101099256	21.48618840667552	20.04853697975201
Deaths	Eastern Europe	Both	10-14 years	Rheumatic heart disease	Rate	1992	0.1224663956866469	0.12714736301513785	0.11863987046185268
Deaths	Eastern Europe	Both	15-19 years	Rheumatic heart disease	Number	1992	62.25763920500376	64.18776654475636	59.91515134113563
Deaths	Eastern Europe	Both	15-19 years	Rheumatic heart disease	Rate	1992	0.3846034463125331	0.3965270212532173	0.3701324686639539
Deaths	Eastern Europe	Both	5-19 years	Rheumatic heart disease	Number	1992	95.78715446398377	98.04651927613736	93.11988138140848
Deaths	Eastern Europe	Both	5-19 years	Rheumatic heart disease	Rate	1992	0.18659063794422112	0.19099181599369494	0.18139486624775294
Deaths	Southern Sub-Saharan Africa	Both	5-9 years	Rheumatic heart disease	Number	1992	35.9740706306497	43.670932734973405	28.581697676324033
Deaths	Southern Sub-Saharan Africa	Both	5-9 years	Rheumatic heart disease	Rate	1992	0.5067709779925577	0.6151975827026386	0.4026337478688815
Deaths	Southern Sub-Saharan Africa	Both	10-14 years	Rheumatic heart disease	Number	1992	57.36405056975326	67.22577013449443	47.30381251710375
Deaths	Southern Sub-Saharan Africa	Both	10-14 years	Rheumatic heart disease	Rate	1992	0.8696774907732495	1.0191877753607161	0.7171575327279059
Deaths	Southern Sub-Saharan Africa	Both	15-19 years	Rheumatic heart disease	Number	1992	92.47832711174185	110.92752379512498	76.20111182451066
Deaths	Southern Sub-Saharan Africa	Both	15-19 years	Rheumatic heart disease	Rate	1992	1.5305029130141974	1.8358344447207728	1.2611173586803173
Deaths	Southern Sub-Saharan Africa	Both	5-19 years	Rheumatic heart disease	Number	1992	185.81644831214496	214.40559045303203	159.43858501566578
Deaths	Southern Sub-Saharan Africa	Both	5-19 years	Rheumatic heart disease	Rate	1992	0.9414602210800304	1.086310369303905	0.8078137692384533
Deaths	High-middle SDI	Both	5-9 years	Rheumatic heart disease	Number	1990	202.68904121509107	247.87629696640434	171.37087678057574
Deaths	High-middle SDI	Both	5-9 years	Rheumatic heart disease	Rate	1990	0.2225888228445085	0.2722125124379926	0.18819587632239293
Deaths	High-middle SDI	Both	10-14 years	Rheumatic heart disease	Number	1990	304.5911791278821	365.567679267789	264.06664003704077
Deaths	High-middle SDI	Both	10-14 years	Rheumatic heart disease	Rate	1990	0.3397157622054661	0.40772389783487345	0.2945180492425098
Deaths	High-middle SDI	Both	15-19 years	Rheumatic heart disease	Number	1990	609.3038458288632	699.1543393596972	536.1458188145554
Deaths	High-middle SDI	Both	15-19 years	Rheumatic heart disease	Rate	1990	0.6311236755067443	0.7241918123837313	0.5553457804250517
Deaths	High-middle SDI	Both	5-19 years	Rheumatic heart disease	Number	1990	1116.5840661718362	1296.2686668170875	990.106717737216
Deaths	High-middle SDI	Both	5-19 years	Rheumatic heart disease	Rate	1990	0.40271636770673674	0.46752288957730304	0.35710000983285395
Deaths	High-income North America	Both	5-9 years	Rheumatic heart disease	Number	1991	5.0004901059386455	5.28654235444298	4.764311481529168
Deaths	High-income North America	Both	5-9 years	Rheumatic heart disease	Rate	1991	0.0241766011690834	0.025559619829073503	0.023034713816835816
Deaths	High-income North America	Both	10-14 years	Rheumatic heart disease	Number	1991	7.952110228492375	8.278042859763774	7.607791736067162
Deaths	High-income North America	Both	10-14 years	Rheumatic heart disease	Rate	1991	0.039745057610302774	0.04137408573425217	0.03802413600276529
Deaths	High-income North America	Both	15-19 years	Rheumatic heart disease	Number	1991	14.782582153006189	15.35946571361188	14.226914097585777
Deaths	High-income North America	Both	15-19 years	Rheumatic heart disease	Rate	1991	0.07563383851086285	0.07858541473826422	0.07279080963171893
Deaths	High-income North America	Both	5-19 years	Rheumatic heart disease	Number	1991	27.735182487437225	28.535412781054614	27.009645442210633
Deaths	High-income North America	Both	5-19 years	Rheumatic heart disease	Rate	1991	0.046044266568627125	0.0473727603318212	0.0448397740028775
Deaths	East Asia	Both	5-9 years	Rheumatic heart disease	Number	1992	393.63576394867215	460.84322315232663	336.33641086304016
Deaths	East Asia	Both	5-9 years	Rheumatic heart disease	Rate	1992	0.3391382571017772	0.3970410765761227	0.28977180080322157
Deaths	East Asia	Both	10-14 years	Rheumatic heart disease	Number	1992	482.24697351766895	567.0044528751471	416.86990364072244
Deaths	East Asia	Both	10-14 years	Rheumatic heart disease	Rate	1992	0.4648318350428856	0.546528510868478	0.4018156938757196
Deaths	East Asia	Both	15-19 years	Rheumatic heart disease	Number	1992	1110.2549514472894	1307.3521477990255	932.2032037430529
Deaths	East Asia	Both	15-19 years	Rheumatic heart disease	Rate	1992	0.9390153011058154	1.1057133040627756	0.7884252809802925
Deaths	East Asia	Both	5-19 years	Rheumatic heart disease	Number	1992	1986.1376889136282	2305.736923666506	1724.940983817932
Deaths	East Asia	Both	5-19 years	Rheumatic heart disease	Rate	1992	0.5875242424231591	0.6820656729218226	0.510259006915386
Deaths	Central Asia	Both	5-9 years	Rheumatic heart disease	Number	1991	32.1419802924469	36.433819377293425	28.884591688261782
Deaths	Central Asia	Both	5-9 years	Rheumatic heart disease	Rate	1991	0.3800997771459639	0.4308535597335245	0.3415790428519567
Deaths	Central Asia	Both	10-14 years	Rheumatic heart disease	Number	1991	52.771089914019896	57.7754562192699	48.41256999201639
Deaths	Central Asia	Both	10-14 years	Rheumatic heart disease	Rate	1991	0.7223400975899779	0.7908407567804544	0.662679898967257
Deaths	Central Asia	Both	15-19 years	Rheumatic heart disease	Number	1991	113.80315741201512	127.42376159540039	100.76744680443798
Deaths	Central Asia	Both	15-19 years	Rheumatic heart disease	Rate	1991	1.711625475365341	1.91648247266064	1.5155654110154586
Deaths	Central Asia	Both	5-19 years	Rheumatic heart disease	Number	1991	198.7162276184818	217.62869343185605	180.8176855407231
Deaths	Central Asia	Both	5-19 years	Rheumatic heart disease	Rate	1991	0.8867062293369087	0.9710969278209642	0.8068398341934385
Deaths	Western Europe	Both	5-9 years	Rheumatic heart disease	Number	1992	7.102656505489899	7.630006060741846	6.72064163848774
Deaths	Western Europe	Both	5-9 years	Rheumatic heart disease	Rate	1992	0.030551859389477097	0.03282023734759852	0.028908634140963615
Deaths	Western Europe	Both	10-14 years	Rheumatic heart disease	Number	1992	11.22106243344078	11.969371825606519	10.54347579390539
Deaths	Western Europe	Both	10-14 years	Rheumatic heart disease	Rate	1992	0.046075331977217644	0.04914800035155567	0.04329306162223954
Deaths	Western Europe	Both	15-19 years	Rheumatic heart disease	Number	1992	21.990039701256258	23.47071330120114	20.695625209747572
Deaths	Western Europe	Both	15-19 years	Rheumatic heart disease	Rate	1992	0.08452113302111813	0.09021226464261528	0.07954590874196321
Deaths	Western Europe	Both	5-19 years	Rheumatic heart disease	Number	1992	40.3137586401869	42.16223500178504	38.834936060547506
Deaths	Western Europe	Both	5-19 years	Rheumatic heart disease	Rate	1992	0.054760133689298995	0.05727100878745256	0.052751377252406355
Deaths	South Asia	Both	5-9 years	Rheumatic heart disease	Number	1992	3022.7415277580208	4180.844121146799	2042.9185587049872
Deaths	South Asia	Both	5-9 years	Rheumatic heart disease	Rate	1992	1.9643280837500754	2.7169208632407758	1.3275902887584516
Deaths	South Asia	Both	10-14 years	Rheumatic heart disease	Number	1992	2628.9835780162543	3555.839960273693	1916.6919853917511
Deaths	South Asia	Both	10-14 years	Rheumatic heart disease	Rate	1992	1.9709222001803801	2.665776985674506	1.4369244511473545
Deaths	South Asia	Both	15-19 years	Rheumatic heart disease	Number	1992	5265.071067185656	6189.814431605281	4363.021078668105
Deaths	South Asia	Both	15-19 years	Rheumatic heart disease	Rate	1992	4.68185609977091	5.504165106844764	3.879726710224676
Deaths	Western Europe	Both	5-9 years	Rheumatic heart disease	Number	1990	8.045501804914231	8.675932170513068	7.558331433938038
Deaths	Western Europe	Both	5-9 years	Rheumatic heart disease	Rate	1990	0.03421735301603765	0.036898560340924404	0.03214542748959454
Deaths	Western Europe	Both	10-14 years	Rheumatic heart disease	Number	1990	12.485252358089506	13.31700646716121	11.721789367924742
Deaths	Western Europe	Both	10-14 years	Rheumatic heart disease	Rate	1990	0.05085922835121491	0.054247415546160166	0.04774922805319668
Deaths	Western Europe	Both	15-19 years	Rheumatic heart disease	Number	1990	24.998636486114084	26.712635919159975	23.479057370021398
Deaths	Western Europe	Both	15-19 years	Rheumatic heart disease	Rate	1990	0.09147858047299272	0.09775069196009897	0.08591791957319599
Deaths	Western Europe	Both	5-19 years	Rheumatic heart disease	Number	1990	45.529390649117936	47.64028076456895	43.7422257547236
Deaths	Western Europe	Both	5-19 years	Rheumatic heart disease	Rate	1990	0.06039270847003565	0.06319271017304963	0.05802211385156529
Deaths	Southeast Asia	Both	5-9 years	Rheumatic heart disease	Number	1990	456.3010722949379	591.6700759322956	319.61912835617545
Deaths	Southeast Asia	Both	5-9 years	Rheumatic heart disease	Rate	1990	0.7893295403555184	1.0234967599985962	0.5528911391887837
Deaths	Southeast Asia	Both	10-14 years	Rheumatic heart disease	Number	1990	921.5518291792637	1093.232426371458	741.0307697930132
Deaths	Southeast Asia	Both	10-14 years	Rheumatic heart disease	Rate	1990	1.6863043653841898	2.000454618609553	1.3559773660249417
Deaths	Southeast Asia	Both	15-19 years	Rheumatic heart disease	Number	1990	1039.4852288530565	1293.3645138859754	757.6401509707927
Deaths	Southeast Asia	Both	15-19 years	Rheumatic heart disease	Rate	1990	2.114768697064039	2.6312704711325505	1.5413722392955715
Deaths	Southeast Asia	Both	5-19 years	Rheumatic heart disease	Number	1990	2417.338130327256	2840.03064851902	1879.4437283601694
Deaths	Southeast Asia	Both	5-19 years	Rheumatic heart disease	Rate	1990	1.4957710833564155	1.7573196180567499	1.1629393283496205
Deaths	Low-middle SDI	Both	5-9 years	Rheumatic heart disease	Number	1990	2731.475535471728	3715.1539289573675	2029.4239096461226
Deaths	Low-middle SDI	Both	5-9 years	Rheumatic heart disease	Rate	1990	1.7060232857483084	2.320408523024162	1.267536319307624
Deaths	Low-middle SDI	Both	10-14 years	Rheumatic heart disease	Number	1990	2684.2607211297336	3540.5961444262352	2044.6675565288422
Deaths	Low-middle SDI	Both	10-14 years	Rheumatic heart disease	Rate	1990	1.9377940951782398	2.555991021316445	1.476065527634943
Deaths	Low-middle SDI	Both	15-19 years	Rheumatic heart disease	Number	1990	4546.073126415338	5422.163144641999	3727.9714134204014
Deaths	Low-middle SDI	Both	15-19 years	Rheumatic heart disease	Rate	1990	3.8230680550745726	4.5598251790615025	3.1350768068521857
Deaths	Low-middle SDI	Both	5-19 years	Rheumatic heart disease	Number	1990	9961.809383016795	12448.767989791448	7949.096639052145
Deaths	Low-middle SDI	Both	5-19 years	Rheumatic heart disease	Rate	1990	2.385828630294188	2.98144904605069	1.9037889219962723
Deaths	High-income Asia Pacific	Both	5-9 years	Rheumatic heart disease	Number	1992	2.0570791299547615	2.5149443542335366	1.6648793875604164
Deaths	High-income Asia Pacific	Both	5-9 years	Rheumatic heart disease	Rate	1992	0.018575502409052813	0.022710042715627647	0.015033923889496158
Deaths	High-income Asia Pacific	Both	10-14 years	Rheumatic heart disease	Number	1992	4.150755449654786	5.0198337723241515	3.4534740040680783
Deaths	High-income Asia Pacific	Both	10-14 years	Rheumatic heart disease	Rate	1992	0.03278044368051415	0.03964395885402033	0.027273688239544142
Deaths	High-income Asia Pacific	Both	15-19 years	Rheumatic heart disease	Number	1992	11.186823631209078	12.753970601395253	9.822775595058326
Deaths	High-income Asia Pacific	Both	15-19 years	Rheumatic heart disease	Rate	1992	0.0780168388578357	0.0889461121413144	0.06850397628495739
Deaths	High-income Asia Pacific	Both	5-19 years	Rheumatic heart disease	Number	1992	17.394658210818594	19.332848779080912	15.540950061776984
Deaths	High-income Asia Pacific	Both	5-19 years	Rheumatic heart disease	Rate	1992	0.045684733841625136	0.050775131087277325	0.040816218324812796
Deaths	Andean Latin America	Both	5-9 years	Rheumatic heart disease	Number	1990	7.491958303567808	10.522995706371658	5.5019126289225655
Deaths	Andean Latin America	Both	5-9 years	Rheumatic heart disease	Rate	1990	0.15153475565915783	0.21284149197787408	0.11128345248328157
Deaths	Andean Latin America	Both	10-14 years	Rheumatic heart disease	Number	1990	17.546345691087453	23.691491352945505	13.814600393674338
Deaths	Andean Latin America	Both	10-14 years	Rheumatic heart disease	Rate	1990	0.37925870785334115	0.5120840861012268	0.29859821452602847
Deaths	Andean Latin America	Both	15-19 years	Rheumatic heart disease	Number	1990	24.70213580788041	32.600636211696475	19.584195207267314
Deaths	Andean Latin America	Both	15-19 years	Rheumatic heart disease	Rate	1990	0.6018948771958481	0.7943505809277336	0.4771905903576655
Deaths	Andean Latin America	Both	5-19 years	Rheumatic heart disease	Number	1990	49.74043980253562	63.84723623071789	40.921336335931045
Deaths	Andean Latin America	Both	5-19 years	Rheumatic heart disease	Rate	1990	0.3637433194357908	0.466903906269412	0.2992507258414152
Deaths	Central Europe	Both	5-9 years	Rheumatic heart disease	Number	1992	4.972683986497589	5.40415734347663	4.628470101567942
Deaths	Central Europe	Both	5-9 years	Rheumatic heart disease	Rate	1992	0.05187926271407142	0.05638075923016197	0.048288131121035326
Deaths	Central Europe	Both	10-14 years	Rheumatic heart disease	Number	1992	10.181694229949894	10.860008204679712	9.462270417023506
Deaths	Central Europe	Both	10-14 years	Rheumatic heart disease	Rate	1992	0.09925199357387307	0.10586425404255956	0.09223899101802893
Deaths	Central Europe	Both	15-19 years	Rheumatic heart disease	Number	1992	32.381154646558535	34.618205026840286	30.34950337516418
Deaths	Central Europe	Both	15-19 years	Rheumatic heart disease	Rate	1992	0.31843632823096835	0.3404354853623318	0.29845706627536217
Deaths	Central Europe	Both	5-19 years	Rheumatic heart disease	Number	1992	47.535532863006026	50.17633052854185	45.04284190066487
Deaths	Central Europe	Both	5-19 years	Rheumatic heart disease	Rate	1992	0.15838663946727755	0.16718567973390655	0.15008108526441472
Deaths	South Asia	Both	5-9 years	Rheumatic heart disease	Number	1990	2864.8647121657955	4038.5681073587016	1950.487684146921
Deaths	South Asia	Both	5-9 years	Rheumatic heart disease	Rate	1990	1.9158976660038578	2.700819755302415	1.3044018399044346
Deaths	South Asia	Both	10-14 years	Rheumatic heart disease	Number	1990	2478.5708686863754	3342.1257417679894	1771.28779864518
Deaths	South Asia	Both	10-14 years	Rheumatic heart disease	Rate	1990	1.954632757023289	2.6356431988618985	1.3968602621326265
Deaths	South Asia	Both	15-19 years	Rheumatic heart disease	Number	1990	5278.644466411428	6259.703812990493	4444.378860935045
Deaths	South Asia	Both	15-19 years	Rheumatic heart disease	Rate	1990	4.839843363662575	5.739349590708739	4.074928264741023
Deaths	Global	Both	5-9 years	Rheumatic heart disease	Number	1991	5119.565833599341	6580.394030523393	3971.1432982402393
Deaths	Global	Both	5-9 years	Rheumatic heart disease	Rate	1991	0.8634843181461489	1.1098728363425825	0.6697872582548329
Deaths	Global	Both	10-14 years	Rheumatic heart disease	Number	1991	5569.657232463041	6943.807661308844	4491.920539885922
Deaths	Global	Both	10-14 years	Rheumatic heart disease	Rate	1991	1.0275414718623905	1.2810573517960184	0.828710717805186
Deaths	Global	Both	15-19 years	Rheumatic heart disease	Number	1991	9221.986415638496	10536.797057670645	7840.2962924144695
Deaths	Global	Both	15-19 years	Rheumatic heart disease	Rate	1991	1.7791022846646598	2.032755078294246	1.5125471257069387
Deaths	Global	Both	5-19 years	Rheumatic heart disease	Number	1991	19911.209481700902	23883.358489936178	16521.750489880535
Deaths	Global	Both	5-19 years	Rheumatic heart disease	Rate	1991	1.2043429748116217	1.444601094609399	0.9993292548282883
Deaths	Central Sub-Saharan Africa	Both	5-9 years	Rheumatic heart disease	Number	1991	36.12876981662897	52.58255629430831	23.536895885021067
Deaths	Central Sub-Saharan Africa	Both	5-9 years	Rheumatic heart disease	Rate	1991	0.429316714045978	0.6248363949004349	0.27968798416016416
Deaths	Central Sub-Saharan Africa	Both	10-14 years	Rheumatic heart disease	Number	1991	46.81633845286594	67.31554946056089	29.12732010024777
Deaths	Central Sub-Saharan Africa	Both	10-14 years	Rheumatic heart disease	Rate	1991	0.6724959294633268	0.966958000087749	0.41840102944643776
Deaths	Central Sub-Saharan Africa	Both	15-19 years	Rheumatic heart disease	Number	1991	65.40640870524165	95.22724946250497	37.8585614321582
Deaths	Central Sub-Saharan Africa	Both	15-19 years	Rheumatic heart disease	Rate	1991	1.1175358581821155	1.627055636550711	0.6468525145646269
Deaths	Central Sub-Saharan Africa	Both	5-19 years	Rheumatic heart disease	Number	1991	148.3515169747366	199.6509562791802	98.58485157170405
Deaths	Central Sub-Saharan Africa	Both	5-19 years	Rheumatic heart disease	Rate	1991	0.6987914813337861	0.940431148484944	0.464371756162049
Deaths	Central Latin America	Both	5-9 years	Rheumatic heart disease	Number	1992	19.591292640689446	21.34768125127137	18.148108543847602
Deaths	Central Latin America	Both	5-9 years	Rheumatic heart disease	Rate	1992	0.09036677800265672	0.09846829445538965	0.08370994839533366
Deaths	Central Latin America	Both	10-14 years	Rheumatic heart disease	Number	1992	41.35266921216317	43.87673466068174	39.041424054582144
Deaths	Central Latin America	Both	10-14 years	Rheumatic heart disease	Rate	1992	0.20106237627459586	0.21333473031172004	0.18982478381950696
Deaths	Central Latin America	Both	15-19 years	Rheumatic heart disease	Number	1992	65.54420170941748	69.39120053995708	61.988445960009926
Deaths	Central Latin America	Both	15-19 years	Rheumatic heart disease	Rate	1992	0.3450980731952361	0.3653529828497817	0.32637659324932805
Deaths	Central Latin America	Both	5-19 years	Rheumatic heart disease	Number	1992	126.48816356227015	132.62534413157005	120.93759306460433
Deaths	Central Latin America	Both	5-19 years	Rheumatic heart disease	Rate	1992	0.20654583165505566	0.21656739437684527	0.19748215986701495
Deaths	High SDI	Both	5-9 years	Rheumatic heart disease	Number	1990	33.17083656661449	40.95376897703782	27.98177660448831
Deaths	High SDI	Both	5-9 years	Rheumatic heart disease	Rate	1990	0.05296025368674317	0.06538641225090948	0.04467544810344006
Deaths	High SDI	Both	10-14 years	Rheumatic heart disease	Number	1990	47.3039432857881	57.426094198906725	40.738271985332304
Deaths	High SDI	Both	10-14 years	Rheumatic heart disease	Rate	1990	0.0769642048374288	0.09343309182991515	0.06628176198460797
Deaths	High SDI	Both	15-19 years	Rheumatic heart disease	Number	1990	91.1672879382864	101.58520506297906	84.19753308590208
Deaths	High SDI	Both	15-19 years	Rheumatic heart disease	Rate	1990	0.13916095624485506	0.15506323152294876	0.12852207719092731
Deaths	High SDI	Both	5-19 years	Rheumatic heart disease	Number	1990	171.64206779068897	192.84600668768596	155.20323470028538
Deaths	High SDI	Both	5-19 years	Rheumatic heart disease	Rate	1990	0.0905247754024694	0.10170782528648192	0.08185486311032564
Deaths	Southern Latin America	Both	5-9 years	Rheumatic heart disease	Number	1992	3.025409537630874	3.578220331542317	2.579024075082813
Deaths	Southern Latin America	Both	5-9 years	Rheumatic heart disease	Rate	1992	0.059968573677660626	0.07092618930362456	0.05112048247992733
Deaths	Southern Latin America	Both	10-14 years	Rheumatic heart disease	Number	1992	5.8138909368098455	6.7107426980496045	4.977009515711413
Deaths	Southern Latin America	Both	10-14 years	Rheumatic heart disease	Rate	1992	0.11947636850337218	0.13790681253532988	0.10227832434541857
Deaths	Southern Latin America	Both	15-19 years	Rheumatic heart disease	Number	1992	13.752569903245304	15.989012304427101	11.902864139799979
Deaths	Southern Latin America	Both	15-19 years	Rheumatic heart disease	Rate	1992	0.30074227057688574	0.34964896732358736	0.2602927607680732
Deaths	Southern Latin America	Both	5-19 years	Rheumatic heart disease	Number	1992	22.591870377686014	25.214500058239324	20.413477374318745
Deaths	Southern Latin America	Both	5-19 years	Rheumatic heart disease	Rate	1992	0.15597800602945483	0.17408507469121595	0.14093802078992604
Deaths	Caribbean	Both	5-9 years	Rheumatic heart disease	Number	1991	36.36246882135288	49.63733905816467	25.05751814553124
Deaths	Caribbean	Both	5-9 years	Rheumatic heart disease	Rate	1991	0.9639343429959039	1.3158384830295122	0.664250890372354
Deaths	Caribbean	Both	10-14 years	Rheumatic heart disease	Number	1991	48.98005777926744	63.756487540526535	36.79098296330002
Deaths	Caribbean	Both	10-14 years	Rheumatic heart disease	Rate	1991	1.3770180389791977	1.7924403813671987	1.0343362076164178
Deaths	Caribbean	Both	15-19 years	Rheumatic heart disease	Number	1991	58.23800548716137	76.73844426075848	44.610762467357794
Deaths	Caribbean	Both	15-19 years	Rheumatic heart disease	Rate	1991	1.59982798516146	2.108044560234444	1.2254806056227832
Deaths	Caribbean	Both	5-19 years	Rheumatic heart disease	Number	1991	143.58053208778156	179.30336499915208	111.05195584139948
Deaths	Caribbean	Both	5-19 years	Rheumatic heart disease	Rate	1991	1.3089032795779454	1.6345583838849909	1.012367534029513
Deaths	Australasia	Both	5-9 years	Rheumatic heart disease	Number	1991	0.9240074678184065	1.1087675651712998	0.7770198168228988
Deaths	Australasia	Both	5-9 years	Rheumatic heart disease	Rate	1991	0.05996602834011372	0.07195654748618106	0.050426856902404525
Deaths	Australasia	Both	10-14 years	Rheumatic heart disease	Number	1991	1.4090257832659427	1.6120208898849708	1.2330394374878093
Deaths	Australasia	Both	10-14 years	Rheumatic heart disease	Rate	1991	0.09234123918641084	0.10564462931354572	0.0808078822797872
Deaths	Australasia	Both	15-19 years	Rheumatic heart disease	Number	1991	3.6393269767173018	4.078711622705597	3.2300870847295085
Deaths	Australasia	Both	15-19 years	Rheumatic heart disease	Rate	1991	0.22217651799089883	0.24900042013788246	0.19719291668040775
Deaths	Australasia	Both	5-19 years	Rheumatic heart disease	Number	1991	5.97236022780165	6.553904218004389	5.411778598291059
Deaths	Australasia	Both	5-19 years	Rheumatic heart disease	Rate	1991	0.12694160939736754	0.1393022385684038	0.11502653201850896
Deaths	Central Europe	Both	5-9 years	Rheumatic heart disease	Number	1990	5.897454934935726	6.387038766833656	5.468076179903952
Deaths	Central Europe	Both	5-9 years	Rheumatic heart disease	Rate	1990	0.05986999125687701	0.06484016568951248	0.05551100884950723
Deaths	Central Europe	Both	10-14 years	Rheumatic heart disease	Number	1990	11.685920749230263	12.403928789274595	10.981881745676722
Deaths	Central Europe	Both	10-14 years	Rheumatic heart disease	Rate	1990	0.11127692649899001	0.11811401957982072	0.10457285087396845
Deaths	Central Europe	Both	15-19 years	Rheumatic heart disease	Number	1990	33.803122447746205	35.95140516154984	31.80280784275947
Deaths	Central Europe	Both	15-19 years	Rheumatic heart disease	Rate	1990	0.3454670279695393	0.3674224211591281	0.325023864984905
Deaths	Central Europe	Both	5-19 years	Rheumatic heart disease	Number	1990	51.38649813191219	53.96271418909765	49.014134781440866
Deaths	Central Europe	Both	5-19 years	Rheumatic heart disease	Rate	1990	0.17051049751290354	0.17905888858021818	0.16263852978060467
Deaths	Southeast Asia	Both	5-9 years	Rheumatic heart disease	Number	1992	416.75554910498863	532.1782904554984	305.0384439669062
Deaths	Southeast Asia	Both	5-9 years	Rheumatic heart disease	Rate	1992	0.7211315994675129	0.920852961939521	0.5278222724792586
Deaths	Southeast Asia	Both	10-14 years	Rheumatic heart disease	Number	1992	893.0487098041303	1060.231257367547	726.8023670536376
Deaths	Southeast Asia	Both	10-14 years	Rheumatic heart disease	Rate	1992	1.5944352536085655	1.8929203694783021	1.2976216232266196
Deaths	Southeast Asia	Both	15-19 years	Rheumatic heart disease	Number	1992	1012.4406083171752	1253.80023633773	747.24443379112
Deaths	Southeast Asia	Both	15-19 years	Rheumatic heart disease	Rate	1992	2.0078595313642995	2.486520922093297	1.4819258002108784
Deaths	Southeast Asia	Both	5-19 years	Rheumatic heart disease	Number	1992	2322.244867226295	2711.209213555417	1831.4585232322406
Deaths	Southeast Asia	Both	5-19 years	Rheumatic heart disease	Rate	1992	1.4140533978817087	1.6509002366211902	1.1152054567566851
Deaths	Eastern Sub-Saharan Africa	Both	5-9 years	Rheumatic heart disease	Number	1992	99.39515697525292	133.47215229859717	65.60975256138322
Deaths	Eastern Sub-Saharan Africa	Both	5-9 years	Rheumatic heart disease	Rate	1992	0.3228528212953762	0.4335408509359974	0.2131119298318326
Deaths	Eastern Sub-Saharan Africa	Both	10-14 years	Rheumatic heart disease	Number	1992	158.58897569816085	200.89754250938992	114.15075341703154
Deaths	Eastern Sub-Saharan Africa	Both	10-14 years	Rheumatic heart disease	Rate	1992	0.5918263327047419	0.749714507640306	0.42599065586289975
Deaths	Eastern Sub-Saharan Africa	Both	15-19 years	Rheumatic heart disease	Number	1992	162.9282961581662	197.65895813171804	134.0520524277293
Deaths	Eastern Sub-Saharan Africa	Both	15-19 years	Rheumatic heart disease	Rate	1992	0.7428474875292844	0.9011968080318221	0.6111905217950168
Deaths	Eastern Sub-Saharan Africa	Both	5-19 years	Rheumatic heart disease	Number	1992	420.9124288315797	514.8526091811386	323.4052483185383
Deaths	Eastern Sub-Saharan Africa	Both	5-19 years	Rheumatic heart disease	Rate	1992	0.5293430465119254	0.64748301542221	0.40671718789130895
Deaths	Southern Sub-Saharan Africa	Both	5-9 years	Rheumatic heart disease	Number	1990	37.95155987719642	47.33038334458527	29.296573537866017
Deaths	Southern Sub-Saharan Africa	Both	5-9 years	Rheumatic heart disease	Rate	1990	0.5507630830276303	0.6868710518380157	0.4251596302252627
Deaths	Southern Sub-Saharan Africa	Both	10-14 years	Rheumatic heart disease	Number	1990	56.743690969934	68.34255777575812	46.27546350814226
Deaths	Southern Sub-Saharan Africa	Both	10-14 years	Rheumatic heart disease	Rate	1990	0.8970343559029977	1.0803953928133387	0.7315470652787414
Deaths	Southern Sub-Saharan Africa	Both	15-19 years	Rheumatic heart disease	Number	1990	90.50138516402376	109.25538599096014	74.19465748107996
Deaths	Southern Sub-Saharan Africa	Both	15-19 years	Rheumatic heart disease	Rate	1990	1.5681153550376317	1.893065482726925	1.2855690710918442
Deaths	Southern Sub-Saharan Africa	Both	5-19 years	Rheumatic heart disease	Number	1990	185.19663601115417	216.4079902251363	156.41904370382522
Deaths	Southern Sub-Saharan Africa	Both	5-19 years	Rheumatic heart disease	Rate	1990	0.9753469816782262	1.1397230782551848	0.8237884091173865
Deaths	Tropical Latin America	Both	5-9 years	Rheumatic heart disease	Number	1991	50.480994428309	56.9277211800202	44.48491165119621
Deaths	Tropical Latin America	Both	5-9 years	Rheumatic heart disease	Rate	1991	0.2706704832284659	0.30523673266330265	0.23852050993378607
Deaths	Tropical Latin America	Both	10-14 years	Rheumatic heart disease	Number	1991	114.43883023085444	123.45258743417432	104.71569688715351
Deaths	Tropical Latin America	Both	10-14 years	Rheumatic heart disease	Rate	1991	0.6287509660122244	0.6782744410211378	0.575330029515537
Deaths	Tropical Latin America	Both	15-19 years	Rheumatic heart disease	Number	1991	145.04879573567374	156.6427130742278	134.74635706662409
Deaths	Tropical Latin America	Both	15-19 years	Rheumatic heart disease	Rate	1991	0.9076820035796289	0.9802340717703423	0.8432117118722758
Deaths	Tropical Latin America	Both	5-19 years	Rheumatic heart disease	Number	1991	309.9686203948371	330.740584878078	286.3159156964152
Deaths	Tropical Latin America	Both	5-19 years	Rheumatic heart disease	Rate	1991	0.586712164661573	0.6260295776007009	0.5419420535579549
Deaths	Western Sub-Saharan Africa	Both	5-9 years	Rheumatic heart disease	Number	1991	128.53258337802126	174.05502056293085	88.26611453406954
Deaths	Western Sub-Saharan Africa	Both	5-9 years	Rheumatic heart disease	Rate	1991	0.4391729381976841	0.5947149958377929	0.30158958798185326
Deaths	Western Sub-Saharan Africa	Both	10-14 years	Rheumatic heart disease	Number	1991	202.72115518114668	263.286098867861	141.10205282259486
Deaths	Western Sub-Saharan Africa	Both	10-14 years	Rheumatic heart disease	Rate	1991	0.8334593614988532	1.0824635626106542	0.580121136082765
Deaths	Western Sub-Saharan Africa	Both	15-19 years	Rheumatic heart disease	Number	1991	230.5014541920421	312.2008356809525	162.11277824472086
Deaths	Western Sub-Saharan Africa	Both	15-19 years	Rheumatic heart disease	Rate	1991	1.1396594196638177	1.5436025098317896	0.8015279357870807
Deaths	Western Sub-Saharan Africa	Both	5-19 years	Rheumatic heart disease	Number	1991	561.7551927512098	734.687266306057	404.27020652512425
Deaths	Western Sub-Saharan Africa	Both	5-19 years	Rheumatic heart disease	Rate	1991	0.761028207325335	0.9953049663561754	0.5476781247718974
Deaths	Eastern Sub-Saharan Africa	Both	5-9 years	Rheumatic heart disease	Number	1990	98.07406343730179	130.4154412402107	63.58992494689937
Deaths	Eastern Sub-Saharan Africa	Both	5-9 years	Rheumatic heart disease	Rate	1990	0.3335735424448621	0.44357436817959706	0.21628467083859335
Deaths	Eastern Sub-Saharan Africa	Both	10-14 years	Rheumatic heart disease	Number	1990	150.67031701570372	190.30772083624913	107.93593981177636
Deaths	Eastern Sub-Saharan Africa	Both	10-14 years	Rheumatic heart disease	Rate	1990	0.6006805619006786	0.7587038439299312	0.43031051012296095
Deaths	Eastern Sub-Saharan Africa	Both	15-19 years	Rheumatic heart disease	Number	1990	151.5655238123752	182.85536913389484	124.53312023124381
Deaths	Eastern Sub-Saharan Africa	Both	15-19 years	Rheumatic heart disease	Rate	1990	0.7456487518141608	0.8995837201472713	0.6126588905198503
Deaths	Eastern Sub-Saharan Africa	Both	5-19 years	Rheumatic heart disease	Number	1990	400.3099042653803	491.0950257658496	307.004821588315
Deaths	Eastern Sub-Saharan Africa	Both	5-19 years	Rheumatic heart disease	Rate	1990	0.5350952276644405	0.6564479215154342	0.41037409554817067
Deaths	Eastern Europe	Both	5-9 years	Rheumatic heart disease	Number	1991	13.19161855039905	13.856829165379576	12.571171912872291
Deaths	Eastern Europe	Both	5-9 years	Rheumatic heart disease	Rate	1991	0.07306070036570007	0.07674491494751913	0.06962440741165027
Deaths	Eastern Europe	Both	10-14 years	Rheumatic heart disease	Number	1991	21.07114269149888	21.926535835978605	20.23188539124811
Deaths	Eastern Europe	Both	10-14 years	Rheumatic heart disease	Rate	1991	0.12658263008388	0.13172131266836318	0.12154088185322053
Deaths	Eastern Europe	Both	15-19 years	Rheumatic heart disease	Number	1991	63.119769956264676	65.27179084916928	61.0492139125091
Deaths	Eastern Europe	Both	15-19 years	Rheumatic heart disease	Rate	1991	0.39409666773466034	0.40753309602609306	0.38116887604962535
Deaths	Eastern Europe	Both	5-19 years	Rheumatic heart disease	Number	1991	97.3825311981626	99.73359426548323	94.7208858198312
Deaths	Eastern Europe	Both	5-19 years	Rheumatic heart disease	Rate	1991	0.19200718678778897	0.19664273076023225	0.18675927389178726
Deaths	Andean Latin America	Both	5-9 years	Rheumatic heart disease	Number	1991	7.525137495688014	10.54470392442343	5.517856593837569
Deaths	Andean Latin America	Both	5-9 years	Rheumatic heart disease	Rate	1991	0.15057684236529081	0.21099790157008969	0.11041146065446021
Deaths	Andean Latin America	Both	10-14 years	Rheumatic heart disease	Number	1991	17.63744344584768	23.512429887187817	13.996862860655886
Deaths	Andean Latin America	Both	10-14 years	Rheumatic heart disease	Rate	1991	0.3752504408741457	0.5002453846714872	0.29779423392297927
Deaths	Andean Latin America	Both	15-19 years	Rheumatic heart disease	Number	1991	23.922017931115853	31.414990923061445	18.7016065069631
Deaths	Andean Latin America	Both	15-19 years	Rheumatic heart disease	Rate	1991	0.5717022695587789	0.7507736872616306	0.44694184726444297
Deaths	Andean Latin America	Both	5-19 years	Rheumatic heart disease	Number	1991	49.08459887265153	62.67078363648845	40.55347564381799
Deaths	Andean Latin America	Both	5-19 years	Rheumatic heart disease	Rate	1991	0.3535827593288197	0.45145135371240724	0.29212849137704816
Deaths	Oceania	Both	5-9 years	Rheumatic heart disease	Number	1991	25.30264288725141	38.05791177736178	15.324113011612598
Deaths	Oceania	Both	5-9 years	Rheumatic heart disease	Rate	1991	2.805376980249152	4.219590423510962	1.6990285985965004
Deaths	Oceania	Both	10-14 years	Rheumatic heart disease	Number	1991	38.25882709398257	59.10633697068581	22.900530534535065
Deaths	Oceania	Both	10-14 years	Rheumatic heart disease	Rate	1991	4.737376820563473	7.3188075009591955	2.8356447589574865
Deaths	Oceania	Both	15-19 years	Rheumatic heart disease	Number	1991	50.51726311282814	79.86366485224258	27.19784041163049
Deaths	Oceania	Both	15-19 years	Rheumatic heart disease	Rate	1991	7.184039990145885	11.357380164809927	3.8677941187424
Deaths	Oceania	Both	5-19 years	Rheumatic heart disease	Number	1991	114.07873309406206	167.53936633031512	67.52222138748876
Deaths	Oceania	Both	5-19 years	Rheumatic heart disease	Rate	1991	4.7282281057403415	6.944014184026336	2.798597567375713
Deaths	Southern Sub-Saharan Africa	Both	5-9 years	Rheumatic heart disease	Number	1997	27.12460744655146	32.53474314405232	22.094672565288402
Deaths	Southern Sub-Saharan Africa	Both	5-9 years	Rheumatic heart disease	Rate	1997	0.36805220027368857	0.44146201279053554	0.29980131023112644
Deaths	Southern Sub-Saharan Africa	Both	10-14 years	Rheumatic heart disease	Number	1997	61.9165873641266	75.0845988892414	52.88559355458161
Deaths	Southern Sub-Saharan Africa	Both	10-14 years	Rheumatic heart disease	Rate	1997	0.8485905593217145	1.0290632039062264	0.7248173280387366
Deaths	Southern Sub-Saharan Africa	Both	15-19 years	Rheumatic heart disease	Number	1997	90.91447601975388	110.94931689509721	74.20124842408039
Deaths	Southern Sub-Saharan Africa	Both	15-19 years	Rheumatic heart disease	Rate	1997	1.35828529299446	1.6576108888715149	1.1085854406107762
Deaths	Southern Sub-Saharan Africa	Both	5-19 years	Rheumatic heart disease	Number	1997	179.955670830432	209.38909488408913	155.08600544648505
Deaths	Southern Sub-Saharan Africa	Both	5-19 years	Rheumatic heart disease	Rate	1997	0.8425087434670315	0.980308886140754	0.7260750104460916
Deaths	South Asia	Both	5-19 years	Rheumatic heart disease	Number	1990	10622.080047263598	13629.634777768775	8520.597562567094
Deaths	South Asia	Both	5-19 years	Rheumatic heart disease	Rate	1990	2.7560999699286186	3.5364670416717274	2.2108305135597948
Deaths	Central Latin America	Both	5-9 years	Rheumatic heart disease	Number	1990	25.36515991902936	27.240523081559044	23.563102668119495
Deaths	Central Latin America	Both	5-9 years	Rheumatic heart disease	Rate	1990	0.11976812208921596	0.12862313128010888	0.1112592456016362
Deaths	Central Latin America	Both	10-14 years	Rheumatic heart disease	Number	1990	49.09692607261897	52.01868988168361	46.54426913830762
Deaths	Central Latin America	Both	10-14 years	Rheumatic heart disease	Rate	1990	0.24323781003009737	0.257712920534794	0.23059134247851057
Deaths	Central Latin America	Both	15-19 years	Rheumatic heart disease	Number	1990	75.18260070468493	79.62133236211861	70.98045696043017
Deaths	Central Latin America	Both	15-19 years	Rheumatic heart disease	Rate	1990	0.4119581863470146	0.43627992869349186	0.3889328121324086
Deaths	Central Latin America	Both	5-19 years	Rheumatic heart disease	Number	1990	149.64468669633294	156.01003686548526	143.25783580292835
Deaths	Central Latin America	Both	5-19 years	Rheumatic heart disease	Rate	1990	0.2510254363995153	0.26170316134466853	0.24031164449597076
Deaths	Global	Both	5-9 years	Rheumatic heart disease	Number	1994	5117.358793714478	6567.7242816189855	3921.8491877795423
Deaths	Global	Both	5-9 years	Rheumatic heart disease	Rate	1994	0.8343496789915271	1.0708216615188948	0.6394301714580182
Deaths	Global	Both	10-14 years	Rheumatic heart disease	Number	1994	5590.4500755596	6907.232541532127	4558.772625202091
Deaths	Global	Both	10-14 years	Rheumatic heart disease	Rate	1994	0.9836687949929639	1.2153635251245796	0.8021397766315926
Deaths	Global	Both	15-19 years	Rheumatic heart disease	Number	1994	8923.875354590291	10075.625926633202	7590.639402015871
Deaths	Global	Both	15-19 years	Rheumatic heart disease	Rate	1994	1.7186430279406073	1.940457879887186	1.4618760311544932
Deaths	Global	Both	5-19 years	Rheumatic heart disease	Number	1994	19631.68422386436	23458.073998287156	16327.066350574516
Deaths	Global	Both	5-19 years	Rheumatic heart disease	Rate	1994	1.1541931666075715	1.3791556751755978	0.9599068626864914
Deaths	Low SDI	Both	5-9 years	Rheumatic heart disease	Number	1991	1000.2067817755424	1419.8764579733254	694.5613487146582
Deaths	Low SDI	Both	5-9 years	Rheumatic heart disease	Rate	1991	1.290705909169707	1.8322640557824053	0.8962891008152241
Deaths	Low SDI	Both	10-14 years	Rheumatic heart disease	Number	1991	903.8248715690977	1206.9886761853463	650.164962943509
Deaths	Low SDI	Both	10-14 years	Rheumatic heart disease	Rate	1991	1.4063342627697473	1.8780513609320222	1.0116442826501466
Deaths	Low SDI	Both	15-19 years	Rheumatic heart disease	Number	1991	1275.6797117661365	1625.7729678837068	969.1521933517099
Deaths	Low SDI	Both	15-19 years	Rheumatic heart disease	Rate	1991	2.4484442872849943	3.12038711513739	1.860118280031665
Deaths	Low SDI	Both	5-19 years	Rheumatic heart disease	Number	1991	3179.7113651107775	4198.86923311488	2391.7486533325086
Deaths	Low SDI	Both	5-19 years	Rheumatic heart disease	Rate	1991	1.6401865510577998	2.165897484083582	1.2337327273634207
Deaths	South Asia	Both	5-19 years	Rheumatic heart disease	Number	1992	10916.796172959928	13829.045487104435	8826.696876730415
Deaths	South Asia	Both	5-19 years	Rheumatic heart disease	Rate	1992	2.731062154618168	3.4596215012122777	2.2081806244614306
Deaths	Western Europe	Both	5-9 years	Rheumatic heart disease	Number	1991	7.682156115599489	8.215783258842837	7.230583488486733
Deaths	Western Europe	Both	5-9 years	Rheumatic heart disease	Rate	1991	0.03291752791920648	0.035204084729799	0.030982569251762914
Deaths	Western Europe	Both	10-14 years	Rheumatic heart disease	Number	1991	12.026655727375484	12.84345478090012	11.280348318393324
Deaths	Western Europe	Both	10-14 years	Rheumatic heart disease	Rate	1991	0.04922758478888618	0.05257091194269675	0.046172794489150834
Deaths	Western Europe	Both	15-19 years	Rheumatic heart disease	Number	1991	23.638302195577815	25.26823264884916	22.221077288748248
Deaths	Western Europe	Both	15-19 years	Rheumatic heart disease	Rate	1991	0.08874628658953841	0.09486560404009955	0.0834255386482224
Deaths	Western Europe	Both	5-19 years	Rheumatic heart disease	Number	1991	43.347114038552775	45.34216197107404	41.763223270153084
Deaths	Western Europe	Both	5-19 years	Rheumatic heart disease	Rate	1991	0.05825901521010213	0.060940382365070454	0.05613024796886743
Deaths	South Asia	Both	5-9 years	Rheumatic heart disease	Number	1995	3137.3311424734316	4302.675035115616	2184.2303496169407
Deaths	South Asia	Both	5-9 years	Rheumatic heart disease	Rate	1995	1.9992765219239612	2.741896468216969	1.3919093197857733
Deaths	South Asia	Both	10-14 years	Rheumatic heart disease	Number	1995	2824.121580961744	3837.932516383848	2097.0710114884496
Deaths	South Asia	Both	10-14 years	Rheumatic heart disease	Rate	1995	1.9542268544282753	2.65576058749094	1.4511246661335961
Deaths	South Asia	Both	15-19 years	Rheumatic heart disease	Number	1995	5366.947321397391	6258.201817202055	4589.17855809528
Deaths	South Asia	Both	15-19 years	Rheumatic heart disease	Rate	1995	4.461698156501288	5.2026237335143595	3.815116543230336
Deaths	High-income North America	Both	5-9 years	Rheumatic heart disease	Number	1994	4.671761376871159	4.960274863101053	4.45219669563272
Deaths	High-income North America	Both	5-9 years	Rheumatic heart disease	Rate	1994	0.021606402837032048	0.022940747231902342	0.020590939381405063
Deaths	High-income North America	Both	10-14 years	Rheumatic heart disease	Number	1994	9.154106807388187	9.534146285607019	8.802239156011032
Deaths	High-income North America	Both	10-14 years	Rheumatic heart disease	Rate	1994	0.04343993656295089	0.04524337748543599	0.04177018234487235
Deaths	High-income North America	Both	15-19 years	Rheumatic heart disease	Number	1994	15.128619181295615	15.743704650088292	14.514263395312351
Deaths	High-income North America	Both	15-19 years	Rheumatic heart disease	Rate	1994	0.07560761349350381	0.0786815982261915	0.07253727546347741
Deaths	High-income North America	Both	5-19 years	Rheumatic heart disease	Number	1994	28.954487365554975	29.7890034488614	28.13380622273154
Deaths	High-income North America	Both	5-19 years	Rheumatic heart disease	Rate	1994	0.04617607533958082	0.04750694599352625	0.04486726839016584
Deaths	Low-middle SDI	Both	5-9 years	Rheumatic heart disease	Number	1991	2638.131826471664	3580.579524865937	1931.1016074543334
Deaths	Low-middle SDI	Both	5-9 years	Rheumatic heart disease	Rate	1991	1.6251141037168686	2.205670780721306	1.1895768158718516
Deaths	Low-middle SDI	Both	10-14 years	Rheumatic heart disease	Number	1991	2665.0079755447296	3513.629942936961	2048.794843888596
Deaths	Low-middle SDI	Both	10-14 years	Rheumatic heart disease	Rate	1991	1.8834732695765688	2.4832301206726886	1.447969521562772
Deaths	Low-middle SDI	Both	15-19 years	Rheumatic heart disease	Number	1991	4525.290494536675	5380.905368630554	3714.714159143864
Deaths	Low-middle SDI	Both	15-19 years	Rheumatic heart disease	Rate	1991	3.741845843133849	4.449331686046454	3.071601204741238
Deaths	Low-middle SDI	Both	5-19 years	Rheumatic heart disease	Number	1991	9828.430296553066	12378.30959710193	7849.051166693739
Deaths	Low-middle SDI	Both	5-19 years	Rheumatic heart disease	Rate	1991	2.3138409380174836	2.9141417932499363	1.8478490833332035
Deaths	High SDI	Both	5-9 years	Rheumatic heart disease	Number	1992	29.848853364402164	36.461590637952696	25.83993373342089
Deaths	High SDI	Both	5-9 years	Rheumatic heart disease	Rate	1992	0.047863172963871874	0.05846681605945754	0.041434798267081865
Deaths	High SDI	Both	10-14 years	Rheumatic heart disease	Number	1992	44.417272512856805	53.04599666266251	38.82332825447359
Deaths	High SDI	Both	10-14 years	Rheumatic heart disease	Rate	1992	0.07075129184423361	0.08449579586324076	0.06184082165111939
Deaths	High SDI	Both	15-19 years	Rheumatic heart disease	Number	1992	81.85892222267006	91.9666306398743	75.51865009890886
Deaths	High SDI	Both	15-19 years	Rheumatic heart disease	Rate	1992	0.12960098012599477	0.1456037429541456	0.1195629114684354
Deaths	High SDI	Both	5-19 years	Rheumatic heart disease	Number	1992	156.12504809992876	175.47142623017945	142.45140331503887
Deaths	High SDI	Both	5-19 years	Rheumatic heart disease	Rate	1992	0.0829109040111971	0.09318488451363934	0.07564945388490094
Deaths	High-income Asia Pacific	Both	5-9 years	Rheumatic heart disease	Number	1997	1.272397087198617	1.5010703111559334	1.063893311229502
Deaths	High-income Asia Pacific	Both	5-9 years	Rheumatic heart disease	Rate	1997	0.01276327740899148	0.015057073758212507	0.010671798608631234
Deaths	High-income Asia Pacific	Both	10-14 years	Rheumatic heart disease	Number	1997	2.7326764252172553	3.179560167145772	2.337239262350776
Deaths	High-income Asia Pacific	Both	10-14 years	Rheumatic heart disease	Rate	1997	0.02497424116116133	0.02905836258839458	0.021360295880856972
Deaths	High-income Asia Pacific	Both	15-19 years	Rheumatic heart disease	Number	1997	7.732062499224971	8.896630803943124	6.901049920217804
Deaths	High-income Asia Pacific	Both	15-19 years	Rheumatic heart disease	Rate	1997	0.06123423472659232	0.07045705838242923	0.0546530127914649
Deaths	High-income Asia Pacific	Both	5-19 years	Rheumatic heart disease	Number	1997	11.737136011640832	13.069429051882448	10.69442406271015
Deaths	High-income Asia Pacific	Both	5-19 years	Rheumatic heart disease	Rate	1997	0.03499631143458492	0.03896877474353716	0.03188728449094639
Deaths	East Asia	Both	5-9 years	Rheumatic heart disease	Number	1991	392.1794248174368	463.6151007068211	330.3968661158699
Deaths	East Asia	Both	5-9 years	Rheumatic heart disease	Rate	1991	0.35012998890257957	0.4139063392759877	0.2949717495262472
Deaths	East Asia	Both	10-14 years	Rheumatic heart disease	Number	1991	501.7325842413505	602.9104838993035	430.3980592495674
Deaths	East Asia	Both	10-14 years	Rheumatic heart disease	Rate	1991	0.48040146415500584	0.5772777936230301	0.41209972070202283
Deaths	East Asia	Both	15-19 years	Rheumatic heart disease	Number	1991	1226.9015213886764	1430.1102361488831	1044.164645409273
Deaths	East Asia	Both	15-19 years	Rheumatic heart disease	Rate	1991	0.9847082069252987	1.1478030321046102	0.8380440302592365
Deaths	East Asia	Both	5-19 years	Rheumatic heart disease	Number	1991	2120.8135304474645	2460.158929021513	1850.2328618854756
Deaths	East Asia	Both	5-19 years	Rheumatic heart disease	Rate	1991	0.6218567072342993	0.7213582471588607	0.5425180943965583
Deaths	Southern Latin America	Both	5-9 years	Rheumatic heart disease	Number	1990	3.3485440209556083	3.9132950917156033	2.868268676305213
Deaths	Southern Latin America	Both	5-9 years	Rheumatic heart disease	Rate	1990	0.06696042734110282	0.07825368578500483	0.0573564197133314
Deaths	Southern Latin America	Both	10-14 years	Rheumatic heart disease	Number	1990	6.386407074543061	7.290752112148588	5.492766040056841
Deaths	Southern Latin America	Both	10-14 years	Rheumatic heart disease	Rate	1990	0.13364276036341058	0.15256719874259142	0.11494231530427734
Deaths	Southern Latin America	Both	15-19 years	Rheumatic heart disease	Number	1990	14.127137554571604	16.266869469455628	12.216355915931173
Deaths	Southern Latin America	Both	15-19 years	Rheumatic heart disease	Rate	1990	0.3172588788811291	0.3653117095271082	0.27434767778890684
Deaths	Southern Latin America	Both	5-19 years	Rheumatic heart disease	Number	1990	23.862088650070262	26.456889499942353	21.61330809911046
Deaths	Southern Latin America	Both	5-19 years	Rheumatic heart disease	Rate	1990	0.16766068597750947	0.18589237126057034	0.1518602212606167
Deaths	Middle SDI	Both	5-9 years	Rheumatic heart disease	Number	1990	1264.9448248274753	1460.6162040307577	1054.588882415749
Deaths	Middle SDI	Both	5-9 years	Rheumatic heart disease	Rate	1990	0.6537298954056533	0.7548538557158487	0.5450168784173178
Deaths	Middle SDI	Both	10-14 years	Rheumatic heart disease	Number	1990	1689.1935279622742	1940.2609182714925	1469.2685138382292
Deaths	Middle SDI	Both	10-14 years	Rheumatic heart disease	Rate	1990	0.9221417614780795	1.0592010869591182	0.8020832622236536
Deaths	Middle SDI	Both	15-19 years	Rheumatic heart disease	Number	1990	2841.7087249489023	3188.261358771006	2486.2839638018786
Deaths	Middle SDI	Both	15-19 years	Rheumatic heart disease	Rate	1990	1.516874166127368	1.7018603094406988	1.32715217475909
Deaths	Middle SDI	Both	5-19 years	Rheumatic heart disease	Number	1990	5795.8470777386565	6461.219691949502	5078.693005896615
Deaths	Middle SDI	Both	5-19 years	Rheumatic heart disease	Rate	1990	1.0275998836436793	1.145570011525232	0.9004489373031477
Deaths	East Asia	Both	5-9 years	Rheumatic heart disease	Number	1994	350.59388854367046	400.07784403808853	296.2241468949322
Deaths	East Asia	Both	5-9 years	Rheumatic heart disease	Rate	1994	0.28994837902704906	0.33087263113838067	0.24498348096606254
Deaths	East Asia	Both	10-14 years	Rheumatic heart disease	Number	1994	425.9111765367299	490.1805599267651	369.5595241320387
Deaths	East Asia	Both	10-14 years	Rheumatic heart disease	Rate	1994	0.3999727758395633	0.4603280919057824	0.3470529933188838
Deaths	East Asia	Both	15-19 years	Rheumatic heart disease	Number	1994	863.1508921484922	995.4076334853956	741.2075110647144
Deaths	East Asia	Both	15-19 years	Rheumatic heart disease	Rate	1994	0.8043362791289222	0.9275811210033851	0.6907020509800259
Deaths	East Asia	Both	5-19 years	Rheumatic heart disease	Number	1994	1639.6559572288925	1837.1856203685336	1424.9927959659726
Deaths	East Asia	Both	5-19 years	Rheumatic heart disease	Rate	1994	0.48986892383507924	0.5488835256978128	0.425735462585914
Deaths	Low SDI	Both	5-9 years	Rheumatic heart disease	Number	1992	1046.1250043183259	1478.9862540118343	723.9621387531027
Deaths	Low SDI	Both	5-9 years	Rheumatic heart disease	Rate	1992	1.3204827515691153	1.8668666078802327	0.9138291438081945
Deaths	Low SDI	Both	10-14 years	Rheumatic heart disease	Number	1992	928.6622791341325	1247.6380626833452	671.8388156203537
Deaths	Low SDI	Both	10-14 years	Rheumatic heart disease	Rate	1992	1.4014598371740967	1.8828315475575157	1.013883236459683
Deaths	Low SDI	Both	15-19 years	Rheumatic heart disease	Number	1992	1284.3403291941574	1632.6189102143312	982.3685087357865
Deaths	Low SDI	Both	15-19 years	Rheumatic heart disease	Rate	1992	2.3902649294453426	3.038440540665024	1.8282700783023522
Deaths	Low SDI	Both	5-19 years	Rheumatic heart disease	Number	1992	3259.127612646617	4270.070136530282	2462.3408229672928
Deaths	Low SDI	Both	5-19 years	Rheumatic heart disease	Rate	1992	1.635952383975048	2.1434053065275975	1.2359971189410457
Deaths	North Africa and Middle East	Both	5-9 years	Rheumatic heart disease	Number	1991	894.7657107077746	1246.0357304778768	593.8065901711217
Deaths	North Africa and Middle East	Both	5-9 years	Rheumatic heart disease	Rate	1991	1.8554416041695045	2.5838568766583654	1.2313541288501197
Deaths	North Africa and Middle East	Both	10-14 years	Rheumatic heart disease	Number	1991	802.8441189645192	1129.8411181859549	501.0870987685465
Deaths	North Africa and Middle East	Both	10-14 years	Rheumatic heart disease	Rate	1991	1.8678902686644732	2.628678693590574	1.1658249633194915
Deaths	North Africa and Middle East	Both	15-19 years	Rheumatic heart disease	Number	1991	527.9030823621033	739.5788152283119	343.44403228316685
Deaths	North Africa and Middle East	Both	15-19 years	Rheumatic heart disease	Rate	1991	1.4145280249873755	1.9817178489399672	0.9202659065854373
Deaths	North Africa and Middle East	Both	5-19 years	Rheumatic heart disease	Number	1991	2225.5129120343995	2941.4673864354477	1478.5876318789253
Deaths	North Africa and Middle East	Both	5-19 years	Rheumatic heart disease	Rate	1991	1.7315759186710051	2.288629315231324	1.1504254696351814
Deaths	Oceania	Both	5-9 years	Rheumatic heart disease	Number	1994	26.454342977635925	39.750075833581015	15.848578690329374
Deaths	Oceania	Both	5-9 years	Rheumatic heart disease	Rate	1994	2.7697644087993782	4.161824974598856	1.6593430131166085
Deaths	Oceania	Both	10-14 years	Rheumatic heart disease	Number	1994	40.13410033826792	60.965419748753604	23.74641459349649
Deaths	Oceania	Both	10-14 years	Rheumatic heart disease	Rate	1994	4.666351129333259	7.088387503322572	2.760971533484743
Deaths	Oceania	Both	15-19 years	Rheumatic heart disease	Number	1994	53.562524281467894	83.66018532460254	29.35093748514009
Deaths	Oceania	Both	15-19 years	Rheumatic heart disease	Rate	1994	7.100156805272108	11.089851386416456	3.89071018070626
Deaths	Oceania	Both	5-19 years	Rheumatic heart disease	Number	1994	120.15096759737172	173.31056210862457	72.8073107551591
Deaths	Oceania	Both	5-19 years	Rheumatic heart disease	Rate	1994	4.675914830116148	6.744726603410305	2.8334418848939014
Deaths	High-middle SDI	Both	5-9 years	Rheumatic heart disease	Number	1991	199.93043166738647	239.90183454410734	172.49603716574225
Deaths	High-middle SDI	Both	5-9 years	Rheumatic heart disease	Rate	1991	0.21554433740953383	0.2586373747052553	0.18596740739556616
Deaths	High-middle SDI	Both	10-14 years	Rheumatic heart disease	Number	1991	293.4564339335056	347.4901433535674	257.82527233009
Deaths	High-middle SDI	Both	10-14 years	Rheumatic heart disease	Rate	1991	0.32768492304947866	0.38802107474347364	0.28789777545937184
Deaths	High-middle SDI	Both	15-19 years	Rheumatic heart disease	Number	1991	574.7226918181561	656.0340942751512	512.280060306409
Deaths	High-middle SDI	Both	15-19 years	Rheumatic heart disease	Rate	1991	0.6034437158204596	0.6888185505637984	0.5378805944725753
Deaths	High-middle SDI	Both	5-19 years	Rheumatic heart disease	Number	1991	1068.1095574190483	1227.6671345449256	956.4264752658183
Deaths	High-middle SDI	Both	5-19 years	Rheumatic heart disease	Rate	1991	0.38483363330246323	0.4423212961548233	0.3445948712907282
Deaths	Western Sub-Saharan Africa	Both	5-9 years	Rheumatic heart disease	Number	1994	122.06287559200733	166.10121663326254	84.78011398844376
Deaths	Western Sub-Saharan Africa	Both	5-9 years	Rheumatic heart disease	Rate	1994	0.38576448140849257	0.5249421610385678	0.26793696730381156
Deaths	Western Sub-Saharan Africa	Both	10-14 years	Rheumatic heart disease	Number	1994	199.6274224368347	266.59601685323776	141.74114354272925
Deaths	Western Sub-Saharan Africa	Both	10-14 years	Rheumatic heart disease	Rate	1994	0.7492398674432754	1.0005858007370083	0.531981600037017
Deaths	Western Sub-Saharan Africa	Both	15-19 years	Rheumatic heart disease	Number	1994	227.21932078840624	309.09085829197585	160.55094916363788
Deaths	Western Sub-Saharan Africa	Both	15-19 years	Rheumatic heart disease	Rate	1994	1.0151109479990168	1.3808751522093583	0.7172674649415565
Deaths	Western Sub-Saharan Africa	Both	5-19 years	Rheumatic heart disease	Number	1994	548.9096188172476	725.4347369463521	400.81868067449227
Deaths	Western Sub-Saharan Africa	Both	5-19 years	Rheumatic heart disease	Rate	1994	0.6804425713922225	0.8992676769786384	0.49686521130356215
Deaths	Central Sub-Saharan Africa	Both	5-9 years	Rheumatic heart disease	Number	1994	36.52442817825064	53.85674879813221	24.27066552435326
Deaths	Central Sub-Saharan Africa	Both	5-9 years	Rheumatic heart disease	Rate	1994	0.3964924626106083	0.5846441963433128	0.2634712279679045
Deaths	Central Sub-Saharan Africa	Both	10-14 years	Rheumatic heart disease	Number	1994	46.69932325933219	66.56479760023888	29.089877067822155
Deaths	Central Sub-Saharan Africa	Both	10-14 years	Rheumatic heart disease	Rate	1994	0.6108824107071503	0.8707463232487324	0.38053001607072956
Deaths	Central Sub-Saharan Africa	Both	15-19 years	Rheumatic heart disease	Number	1994	65.74928289063602	95.93830185984741	38.98325030097376
Deaths	Central Sub-Saharan Africa	Both	15-19 years	Rheumatic heart disease	Rate	1994	1.0271355031485412	1.498748451993616	0.6089964582405942
Deaths	Central Sub-Saharan Africa	Both	5-19 years	Rheumatic heart disease	Number	1994	148.9730343282189	200.88823850909552	98.29487094067301
Deaths	Central Sub-Saharan Africa	Both	5-19 years	Rheumatic heart disease	Rate	1994	0.6405326321297037	0.8637500924672814	0.42263402026008473
Deaths	High-income Asia Pacific	Both	5-9 years	Rheumatic heart disease	Number	1995	1.5643688904563833	1.8722445458261274	1.299693729793412
Deaths	High-income Asia Pacific	Both	5-9 years	Rheumatic heart disease	Rate	1995	0.015429494971244195	0.018466097082981494	0.012818982779793516
Deaths	High-income Asia Pacific	Both	10-14 years	Rheumatic heart disease	Number	1995	3.497108143086133	4.1279034234831	2.9521714020776293
Deaths	High-income Asia Pacific	Both	10-14 years	Rheumatic heart disease	Rate	1995	0.029783819342704784	0.03515611322235424	0.025142756846685786
Deaths	High-income Asia Pacific	Both	15-19 years	Rheumatic heart disease	Number	1995	8.996353587551361	10.339962242346022	8.002262956562932
Deaths	High-income Asia Pacific	Both	15-19 years	Rheumatic heart disease	Rate	1995	0.06904895145303488	0.07936143727008522	0.061419091749207906
Deaths	High-income Asia Pacific	Both	5-19 years	Rheumatic heart disease	Number	1995	14.057830621093888	15.730498626679859	12.762093407110916
Deaths	High-income Asia Pacific	Both	5-19 years	Rheumatic heart disease	Rate	1995	0.040269460293679823	0.045060913516510884	0.036557746893801785
Deaths	Southeast Asia	Both	5-9 years	Rheumatic heart disease	Number	1994	378.9132146031591	479.689269479795	280.34932317319016
Deaths	Southeast Asia	Both	5-9 years	Rheumatic heart disease	Rate	1994	0.6549065311480162	0.8290859843274501	0.48455053999987197
Deaths	Southeast Asia	Both	10-14 years	Rheumatic heart disease	Number	1994	854.5109784022412	1007.8970575196864	701.8855115944187
Deaths	Southeast Asia	Both	10-14 years	Rheumatic heart disease	Rate	1994	1.5049541295317606	1.7750957883459118	1.2361520516770956
Deaths	Southeast Asia	Both	15-19 years	Rheumatic heart disease	Number	1994	984.2215964422384	1215.1848278475668	729.3979588085392
Deaths	Southeast Asia	Both	15-19 years	Rheumatic heart disease	Rate	1994	1.896782907131788	2.3418931456077035	1.4056891108323166
Deaths	Southeast Asia	Both	5-19 years	Rheumatic heart disease	Number	1994	2217.64578944764	2587.6902922965874	1778.2671074844613
Deaths	Southeast Asia	Both	5-19 years	Rheumatic heart disease	Rate	1994	1.3317077100623773	1.5539213385214494	1.0678585502048201
Deaths	South Asia	Both	5-9 years	Rheumatic heart disease	Number	1994	3067.3069717001963	4338.40803580236	2102.651862426596
Deaths	South Asia	Both	5-9 years	Rheumatic heart disease	Rate	1994	1.9642968766358975	2.7783073011355595	1.3465337914085087
Deaths	South Asia	Both	10-14 years	Rheumatic heart disease	Number	1994	2670.1808051583826	3648.9556263540003	1970.005098351919
Deaths	South Asia	Both	10-14 years	Rheumatic heart disease	Rate	1994	1.8949515656959388	2.5895602889349565	1.3980567302181328
Deaths	South Asia	Both	15-19 years	Rheumatic heart disease	Number	1994	5356.202041266792	6267.182682425183	4509.366047603543
Deaths	South Asia	Both	15-19 years	Rheumatic heart disease	Rate	1994	4.566698329444909	5.3434005038742285	3.8446858870873135
Deaths	Caribbean	Both	5-9 years	Rheumatic heart disease	Number	1994	33.874008111091285	45.866829674003554	23.153317957480247
Deaths	Caribbean	Both	5-9 years	Rheumatic heart disease	Rate	1994	0.8593202538979995	1.1635557148035198	0.5873563884307067
Deaths	Caribbean	Both	10-14 years	Rheumatic heart disease	Number	1994	46.80080569199741	62.060332356477076	34.165573847676356
Deaths	Caribbean	Both	10-14 years	Rheumatic heart disease	Rate	1994	1.2768994054341891	1.6932358388989017	0.9321634593114608
Deaths	Caribbean	Both	15-19 years	Rheumatic heart disease	Number	1994	55.10356628205633	73.53881742758712	41.84750393414416
Deaths	Caribbean	Both	15-19 years	Rheumatic heart disease	Rate	1994	1.5757743204353831	2.102959715246465	1.1966960856255178
Deaths	Caribbean	Both	5-19 years	Rheumatic heart disease	Number	1994	135.77838008514502	169.81481506499534	104.87202564463024
Deaths	Caribbean	Both	5-19 years	Rheumatic heart disease	Rate	1994	1.2227808366735171	1.5293031299572217	0.944447143801337
Deaths	Low SDI	Both	5-9 years	Rheumatic heart disease	Number	1999	894.6230372387652	1241.000610878965	626.5255956324838
Deaths	Low SDI	Both	5-9 years	Rheumatic heart disease	Rate	1999	0.9612953173678616	1.333486872605782	0.6732177646034363
Deaths	Low SDI	Both	10-14 years	Rheumatic heart disease	Number	1999	1008.0125830798836	1344.3045013478838	742.4259648466599
Deaths	Low SDI	Both	10-14 years	Rheumatic heart disease	Rate	1999	1.2604181391861677	1.6809172886626658	0.9283288411305115
Deaths	Low SDI	Both	15-19 years	Rheumatic heart disease	Number	1999	1676.1549381574307	2099.79788017382	1328.69217034291
Deaths	Low SDI	Both	15-19 years	Rheumatic heart disease	Rate	1999	2.4936665363283907	3.1239329895115846	1.9767356387160309
Deaths	Low SDI	Both	5-19 years	Rheumatic heart disease	Number	1999	3578.7905584760774	4664.761933131248	2734.5892147681816
Deaths	Low SDI	Both	5-19 years	Rheumatic heart disease	Rate	1999	1.48957837713885	1.9415856828044045	1.138201551087785
Deaths	Eastern Sub-Saharan Africa	Both	5-9 years	Rheumatic heart disease	Number	1995	98.42677186481154	135.63800797619623	63.71668555386446
Deaths	Eastern Sub-Saharan Africa	Both	5-9 years	Rheumatic heart disease	Rate	1995	0.3003873032044336	0.4139517598316906	0.1944560710467927
Deaths	Eastern Sub-Saharan Africa	Both	10-14 years	Rheumatic heart disease	Number	1995	163.07777861829607	208.12635111896358	119.82118274614793
Deaths	Eastern Sub-Saharan Africa	Both	10-14 years	Rheumatic heart disease	Rate	1995	0.5665042317511785	0.722995245868505	0.4162382370807487
Deaths	Eastern Sub-Saharan Africa	Both	15-19 years	Rheumatic heart disease	Number	1995	175.4492776631826	215.26625423657248	145.26181311204306
Deaths	Eastern Sub-Saharan Africa	Both	15-19 years	Rheumatic heart disease	Rate	1995	0.7259445097422198	0.8906924980096702	0.6010398965923847
Deaths	Eastern Sub-Saharan Africa	Both	5-19 years	Rheumatic heart disease	Number	1995	436.9538281462901	536.2385002458387	340.2558431281081
Deaths	Eastern Sub-Saharan Africa	Both	5-19 years	Rheumatic heart disease	Rate	1995	0.509735257822294	0.6255573302484945	0.39693072528564977
Deaths	Central Asia	Both	5-9 years	Rheumatic heart disease	Number	1992	33.56462550640364	37.521615325142754	30.399483158510424
Deaths	Central Asia	Both	5-9 years	Rheumatic heart disease	Rate	1992	0.38691812987683555	0.432532555109023	0.3504317714097294
Deaths	Central Asia	Both	10-14 years	Rheumatic heart disease	Number	1992	55.981226587117284	61.32243476517478	51.48234832986956
Deaths	Central Asia	Both	10-14 years	Rheumatic heart disease	Rate	1992	0.7570069818715165	0.8292335501144719	0.6961708327023551
Deaths	Central Asia	Both	15-19 years	Rheumatic heart disease	Number	1992	125.11756363558266	141.578372858004	108.91057130415159
Deaths	Central Asia	Both	15-19 years	Rheumatic heart disease	Rate	1992	1.8656364817257929	2.111084725055751	1.6239729192811616
Deaths	Central Asia	Both	5-19 years	Rheumatic heart disease	Number	1992	214.66341572910315	237.03237132680755	193.53071934698502
Deaths	Central Asia	Both	5-19 years	Rheumatic heart disease	Rate	1992	0.9424831331409201	1.0406943876539831	0.849699694331443
Deaths	High SDI	Both	5-9 years	Rheumatic heart disease	Number	1991	31.246510181696518	38.50978148799765	26.64706764966241
Deaths	High SDI	Both	5-9 years	Rheumatic heart disease	Rate	1991	0.050003824061275445	0.0616272449936502	0.04264333119937168
Deaths	High SDI	Both	10-14 years	Rheumatic heart disease	Number	1991	45.6164033468912	54.916973695386005	39.6123351038303
Deaths	High SDI	Both	10-14 years	Rheumatic heart disease	Rate	1991	0.07341606102892975	0.0883846072143116	0.06375297915019458
Deaths	High SDI	Both	15-19 years	Rheumatic heart disease	Number	1991	85.70028571826698	96.08220914799847	78.98847221586018
Deaths	High SDI	Both	15-19 years	Rheumatic heart disease	Rate	1991	0.133616332711375	0.14980291276236002	0.12315186461167141
Deaths	High SDI	Both	5-19 years	Rheumatic heart disease	Number	1991	162.56319924685454	182.56727014303263	148.0633117787867
Deaths	High SDI	Both	5-19 years	Rheumatic heart disease	Rate	1991	0.08612099078161391	0.09671853323418618	0.07843939568040238
Deaths	Middle SDI	Both	5-9 years	Rheumatic heart disease	Number	1992	1249.749094696897	1428.5701729378986	1051.783131069213
Deaths	Middle SDI	Both	5-9 years	Rheumatic heart disease	Rate	1992	0.6218699445486967	0.7108505683248951	0.52336290553897
Deaths	Middle SDI	Both	10-14 years	Rheumatic heart disease	Number	1992	1649.3951040757152	1862.8193542949664	1433.2844023810283
Deaths	Middle SDI	Both	10-14 years	Rheumatic heart disease	Rate	1992	0.8882910942808521	1.0032319355049242	0.7719034493679906
Deaths	Middle SDI	Both	15-19 years	Rheumatic heart disease	Number	1992	2666.3168507222704	2967.0629854542894	2376.1371577721907
Deaths	Middle SDI	Both	15-19 years	Rheumatic heart disease	Rate	1992	1.4566795784484505	1.6209851645016458	1.2981467196524963
Deaths	Middle SDI	Both	5-19 years	Rheumatic heart disease	Number	1992	5565.461049494888	6149.618931757625	4915.883649410858
Deaths	Middle SDI	Both	5-19 years	Rheumatic heart disease	Rate	1992	0.9769299414764291	1.0794697527619168	0.8629067534952483
Deaths	Western Europe	Both	5-9 years	Rheumatic heart disease	Number	1994	6.562689190109009	6.986778663159646	6.229259618689614
Deaths	Western Europe	Both	5-9 years	Rheumatic heart disease	Rate	1994	0.02811376598780315	0.029930513948563785	0.02668539407001885
Deaths	Western Europe	Both	10-14 years	Rheumatic heart disease	Number	1994	10.29457790353863	10.9838999795901	9.694095728760704
Deaths	Western Europe	Both	10-14 years	Rheumatic heart disease	Rate	1994	0.04272765030252057	0.04558868189481253	0.040235348761144214
Deaths	Western Europe	Both	15-19 years	Rheumatic heart disease	Number	1994	19.41828016447564	20.689595849272163	18.399300324605807
Deaths	Western Europe	Both	15-19 years	Rheumatic heart disease	Rate	1994	0.07707599309728141	0.08212216186793819	0.07303140817838841
Deaths	Western Europe	Both	5-19 years	Rheumatic heart disease	Number	1994	36.27554725812329	37.88988651417201	34.95257646543474
Deaths	Western Europe	Both	5-19 years	Rheumatic heart disease	Rate	1994	0.04994534179485924	0.052168016075759466	0.04812383299844405
Deaths	High-middle SDI	Both	5-9 years	Rheumatic heart disease	Number	1992	198.58952388966756	236.5101610805841	171.86913579304348
Deaths	High-middle SDI	Both	5-9 years	Rheumatic heart disease	Rate	1992	0.21042465528696908	0.2506052088875411	0.18211184026914393
Deaths	High-middle SDI	Both	10-14 years	Rheumatic heart disease	Number	1992	287.1679312679994	337.9058624056959	254.4309642088407
Deaths	High-middle SDI	Both	10-14 years	Rheumatic heart disease	Rate	1992	0.3198557530203736	0.3763690938348754	0.28339239444104064
Deaths	High-middle SDI	Both	15-19 years	Rheumatic heart disease	Number	1992	549.2987338836153	615.9734373882834	493.26703998309256
Deaths	High-middle SDI	Both	15-19 years	Rheumatic heart disease	Rate	1992	0.5856645242892149	0.656753361931537	0.5259233063887894
Deaths	High-middle SDI	Both	5-19 years	Rheumatic heart disease	Number	1992	1035.0561890412828	1173.8817975675559	941.8570749818792
Deaths	High-middle SDI	Both	5-19 years	Rheumatic heart disease	Rate	1992	0.3723937349559588	0.4223405759236146	0.33886244791412723
Deaths	South Asia	Both	5-19 years	Rheumatic heart disease	Number	1995	11328.400044832557	14296.14661612909	9235.354485734997
Deaths	South Asia	Both	5-19 years	Rheumatic heart disease	Rate	1995	2.6861980786431916	3.389912204748143	2.1898936634468744
Deaths	South Asia	Both	5-9 years	Rheumatic heart disease	Number	2001	2627.231467041717	3515.723122290027	1982.6994672572757
Deaths	South Asia	Both	5-9 years	Rheumatic heart disease	Rate	2001	1.6009459455091213	2.142362691971179	1.2081899570283372
Deaths	South Asia	Both	10-14 years	Rheumatic heart disease	Number	2001	3066.713203469566	3882.2149402003824	2425.1030472438056
Deaths	South Asia	Both	10-14 years	Rheumatic heart disease	Rate	2001	1.946914836838625	2.4646392947085767	1.539586126997411
Deaths	South Asia	Both	15-19 years	Rheumatic heart disease	Number	2001	6391.925724911324	7331.444665059827	5506.209472145799
Deaths	South Asia	Both	15-19 years	Rheumatic heart disease	Rate	2001	4.4873982517890285	5.146979703606292	3.8655885288207217
Deaths	Low-middle SDI	Both	5-9 years	Rheumatic heart disease	Number	1992	2665.236314356677	3575.6075187249216	1972.5633546246113
Deaths	Low-middle SDI	Both	5-9 years	Rheumatic heart disease	Rate	1992	1.6237529725463977	2.1783821966984718	1.2017529527699384
Deaths	Low-middle SDI	Both	10-14 years	Rheumatic heart disease	Number	1992	2705.217240787694	3569.7700082265815	2098.244508837379
Deaths	Low-middle SDI	Both	10-14 years	Rheumatic heart disease	Rate	1992	1.8700666657682137	2.4677160104524005	1.450477637598322
Deaths	Low-middle SDI	Both	15-19 years	Rheumatic heart disease	Number	1992	4492.106401188392	5294.2924795165445	3659.6946343321506
Deaths	Low-middle SDI	Both	15-19 years	Rheumatic heart disease	Rate	1992	3.649173717707879	4.30083155755152	2.972961965217112
Deaths	Low-middle SDI	Both	5-19 years	Rheumatic heart disease	Number	1992	9862.55995633277	12421.950120224774	7866.090086105588
Deaths	Low-middle SDI	Both	5-19 years	Rheumatic heart disease	Rate	1992	2.2835357440528448	2.876126202118647	1.8212814884869806
Deaths	Eastern Europe	Both	5-9 years	Rheumatic heart disease	Number	1994	12.047550995906834	12.50650568219381	11.614990853975108
Deaths	Eastern Europe	Both	5-9 years	Rheumatic heart disease	Rate	1994	0.06739090221466616	0.06995817670846467	0.06497127201457098
Deaths	Eastern Europe	Both	10-14 years	Rheumatic heart disease	Number	1994	23.35541224689865	24.10350005101696	22.673170053415117
Deaths	Eastern Europe	Both	10-14 years	Rheumatic heart disease	Rate	1994	0.13237326219902382	0.13661325685189468	0.12850646576629438
Deaths	Eastern Europe	Both	15-19 years	Rheumatic heart disease	Number	1994	72.685486917358	74.88481297906965	70.12830625562256
Deaths	Eastern Europe	Both	15-19 years	Rheumatic heart disease	Rate	1994	0.43887451617661655	0.45215403320517783	0.4234342753074681
Deaths	Eastern Europe	Both	5-19 years	Rheumatic heart disease	Number	1994	108.0884501601636	110.54643321143253	105.29802413719904
Deaths	Eastern Europe	Both	5-19 years	Rheumatic heart disease	Rate	1994	0.20753309337405318	0.21225249517262634	0.20217539101529827
Deaths	Australasia	Both	5-9 years	Rheumatic heart disease	Number	1994	0.7883450181775667	0.9492746047043171	0.6649424174668918
Deaths	Australasia	Both	5-9 years	Rheumatic heart disease	Rate	1994	0.050086156675958504	0.06031054358615851	0.04224598282960913
Deaths	Australasia	Both	10-14 years	Rheumatic heart disease	Number	1994	1.4208488729436635	1.647313403579815	1.2336193876536483
Deaths	Australasia	Both	10-14 years	Rheumatic heart disease	Rate	1994	0.09076215938455467	0.10522844796453786	0.07880215947958648
Deaths	Australasia	Both	15-19 years	Rheumatic heart disease	Number	1994	2.9507891848228085	3.3502700899061812	2.6187947745890656
Deaths	Australasia	Both	15-19 years	Rheumatic heart disease	Rate	1994	0.19105346759146963	0.21691848449790074	0.16955796949815155
Deaths	Australasia	Both	5-19 years	Rheumatic heart disease	Number	1994	5.159983075944041	5.701634425085811	4.689949883364381
Deaths	Australasia	Both	5-19 years	Rheumatic heart disease	Rate	1994	0.1101636512896292	0.1217276989752884	0.10012862366263972
Deaths	Tropical Latin America	Both	5-9 years	Rheumatic heart disease	Number	1994	41.5842853368343	46.94873773892198	35.83623876382206
Deaths	Tropical Latin America	Both	5-9 years	Rheumatic heart disease	Rate	1994	0.22879244097414597	0.2583071037757719	0.1971672826812931
Deaths	Tropical Latin America	Both	10-14 years	Rheumatic heart disease	Number	1994	105.46840091479592	113.5469141621124	95.51340192688733
Deaths	Tropical Latin America	Both	10-14 years	Rheumatic heart disease	Rate	1994	0.556526513186551	0.5991545114330826	0.5039968376869467
Deaths	Tropical Latin America	Both	15-19 years	Rheumatic heart disease	Number	1994	143.71152225337872	153.89345095270892	133.61953553231118
Deaths	Tropical Latin America	Both	15-19 years	Rheumatic heart disease	Rate	1994	0.8347956628335481	0.8939407458735498	0.7761730373681567
Deaths	Tropical Latin America	Both	5-19 years	Rheumatic heart disease	Number	1994	290.76420850500926	310.71658409364403	268.33950570871883
Deaths	Tropical Latin America	Both	5-19 years	Rheumatic heart disease	Rate	1994	0.5350643428803519	0.5717807076218233	0.4937984012169119
Deaths	Global	Both	5-9 years	Rheumatic heart disease	Number	1995	5089.551461686272	6535.155189640534	3947.0790644544195
Deaths	Global	Both	5-9 years	Rheumatic heart disease	Rate	1995	0.8266904581321018	1.061498341918395	0.6411198756199141
Deaths	Global	Both	10-14 years	Rheumatic heart disease	Number	1995	5674.327891757714	7080.885922959385	4625.918536052245
Deaths	Global	Both	10-14 years	Rheumatic heart disease	Rate	1995	0.98018092498418	1.223149145779069	0.7990791501766044
Deaths	Global	Both	15-19 years	Rheumatic heart disease	Number	1995	8811.783104567881	9952.672577625683	7530.549380187545
Deaths	Global	Both	15-19 years	Rheumatic heart disease	Rate	1995	1.682939300043561	1.900834782539	1.4382398377766017
Deaths	Global	Both	5-19 years	Rheumatic heart disease	Number	1995	19575.66245801184	23474.066957766423	16312.387961582954
Deaths	Global	Both	5-19 years	Rheumatic heart disease	Rate	1995	1.1393421664056462	1.366236997566674	0.9494131541787353
Deaths	High SDI	Both	5-9 years	Rheumatic heart disease	Number	1994	26.315184614295486	30.662279106651514	22.8803181128879
Deaths	High SDI	Both	5-9 years	Rheumatic heart disease	Rate	1994	0.04218291125384296	0.04915124926365913	0.036676863284908635
Deaths	High SDI	Both	10-14 years	Rheumatic heart disease	Number	1994	43.26319959897717	49.67930807161668	38.24681803989487
Deaths	High SDI	Both	10-14 years	Rheumatic heart disease	Rate	1994	0.06810665054388738	0.07820714384184647	0.060209663057846335
Deaths	High SDI	Both	15-19 years	Rheumatic heart disease	Number	1994	77.37871184187375	85.014374273028	71.70871867316836
Deaths	High SDI	Both	15-19 years	Rheumatic heart disease	Rate	1994	0.12347258311934181	0.13565674775274347	0.11442502099088811
Deaths	High SDI	Both	5-19 years	Rheumatic heart disease	Number	1994	146.95709605514642	161.12321375183646	135.6227812556205
Deaths	High SDI	Both	5-19 years	Rheumatic heart disease	Rate	1994	0.07793032439386936	0.08544251793293134	0.07191981620597052
Deaths	Andean Latin America	Both	5-9 years	Rheumatic heart disease	Number	1994	6.771172374884876	9.356581915163558	5.152126744500609
Deaths	Andean Latin America	Both	5-9 years	Rheumatic heart disease	Rate	1994	0.13116470854215817	0.18124680216461334	0.09980209709639375
Deaths	Andean Latin America	Both	10-14 years	Rheumatic heart disease	Number	1994	16.09477424936587	21.791952734685946	12.929217249324564
Deaths	Andean Latin America	Both	10-14 years	Rheumatic heart disease	Rate	1994	0.32930520388305895	0.44587164300167065	0.26453670342750785
Deaths	Andean Latin America	Both	15-19 years	Rheumatic heart disease	Number	1994	23.92444446356797	31.193505706904926	18.89725021717207
Deaths	Andean Latin America	Both	15-19 years	Rheumatic heart disease	Rate	1994	0.539728314870153	0.7037161634293367	0.42631631555438937
Deaths	Andean Latin America	Both	5-19 years	Rheumatic heart disease	Number	1994	46.79039108781872	59.32663522796788	39.18529671019011
Deaths	Andean Latin America	Both	5-19 years	Rheumatic heart disease	Rate	1994	0.3230818178267051	0.40964302091468724	0.270569589158722
Deaths	Central Europe	Both	5-9 years	Rheumatic heart disease	Number	1994	4.526823625818909	4.875930648403108	4.204118327475753
Deaths	Central Europe	Both	5-9 years	Rheumatic heart disease	Rate	1994	0.04878607387484272	0.0525484384823081	0.04530824354034979
Deaths	Central Europe	Both	10-14 years	Rheumatic heart disease	Number	1994	8.839531770606373	9.437930475886057	8.218809452502896
Deaths	Central Europe	Both	10-14 years	Rheumatic heart disease	Rate	1994	0.08865767016775722	0.09465941736639426	0.08243202428828005
Deaths	Central Europe	Both	15-19 years	Rheumatic heart disease	Number	1994	29.3011233157327	31.175277775721394	27.705119970201626
Deaths	Central Europe	Both	15-19 years	Rheumatic heart disease	Rate	1994	0.28347544917627754	0.3016070672595256	0.2680348204882183
Deaths	Central Europe	Both	5-19 years	Rheumatic heart disease	Number	1994	42.66747871215799	44.72883423218061	40.697141749285805
Deaths	Central Europe	Both	5-19 years	Rheumatic heart disease	Rate	1994	0.14421644961368615	0.15118384922252504	0.1375566935206439
Deaths	South Asia	Both	5-19 years	Rheumatic heart disease	Number	1994	11093.68981812536	14172.752277848862	8882.1113932889
Deaths	South Asia	Both	5-19 years	Rheumatic heart disease	Rate	1994	2.677362406194983	3.420466478072033	2.1436178153434557
Deaths	Southern Latin America	Both	5-9 years	Rheumatic heart disease	Number	1995	2.1916225240047704	2.558386374062313	1.903463804837145
Deaths	Southern Latin America	Both	5-9 years	Rheumatic heart disease	Rate	1995	0.041870627133375915	0.048877596738570235	0.03636539703405584
Deaths	Southern Latin America	Both	10-14 years	Rheumatic heart disease	Number	1995	4.809676833828952	5.487715606969193	4.220045573971742
Deaths	Southern Latin America	Both	10-14 years	Rheumatic heart disease	Rate	1995	0.09775371290071352	0.11153443244904486	0.08576982149080313
Deaths	Southern Latin America	Both	15-19 years	Rheumatic heart disease	Number	1995	12.156378756174234	13.898561832168488	10.684301144611055
Deaths	Southern Latin America	Both	15-19 years	Rheumatic heart disease	Rate	1995	0.25796897507473315	0.2949396216398968	0.2267302023857413
Deaths	Southern Latin America	Both	5-19 years	Rheumatic heart disease	Number	1995	19.157678114007954	21.299374767016225	17.307381693683112
Deaths	Southern Latin America	Both	5-19 years	Rheumatic heart disease	Rate	1995	0.1288620457357588	0.1432679361787282	0.11641622737918711
Deaths	Low-middle SDI	Both	5-9 years	Rheumatic heart disease	Number	1994	2624.4451677859115	3533.007254705546	1928.3894085804773
Deaths	Low-middle SDI	Both	5-9 years	Rheumatic heart disease	Rate	1994	1.5733620263271852	2.1180474720992977	1.156074702826318
Deaths	Low-middle SDI	Both	10-14 years	Rheumatic heart disease	Number	1994	2749.271740575954	3559.783280270808	2139.9181164113033
Deaths	Low-middle SDI	Both	10-14 years	Rheumatic heart disease	Rate	1994	1.8202033195666993	2.3568166245834763	1.416770121922098
Deaths	Low-middle SDI	Both	15-19 years	Rheumatic heart disease	Number	1994	4569.429460498863	5352.79819895441	3748.2431986616184
Deaths	Low-middle SDI	Both	15-19 years	Rheumatic heart disease	Rate	1994	3.5658104745058656	4.17712190345618	2.9249876761033957
Deaths	Low-middle SDI	Both	5-19 years	Rheumatic heart disease	Number	1994	9943.146368860725	12434.184137187374	7982.428655608612
Deaths	Low-middle SDI	Both	5-19 years	Rheumatic heart disease	Rate	1994	2.229442339038547	2.787980337256494	1.7898121734285066
Deaths	High-income North America	Both	5-9 years	Rheumatic heart disease	Number	1995	4.051135056361208	4.271936238146924	3.8654119182499
Deaths	High-income North America	Both	5-9 years	Rheumatic heart disease	Rate	1995	0.01837598183828774	0.01937753780961871	0.017533540160732646
Deaths	High-income North America	Both	10-14 years	Rheumatic heart disease	Number	1995	7.747191458472226	8.052893200540318	7.4154263880032065
Deaths	High-income North America	Both	10-14 years	Rheumatic heart disease	Rate	1995	0.036451894767288065	0.03789027508766296	0.03489088191495005
Deaths	High-income North America	Both	15-19 years	Rheumatic heart disease	Number	1995	14.675996841819234	15.273506268788788	14.07549514686152
Deaths	High-income North America	Both	15-19 years	Rheumatic heart disease	Rate	1995	0.07153814521677178	0.07445070486199715	0.0686109997615212
Deaths	High-income North America	Both	5-19 years	Rheumatic heart disease	Number	1995	26.474323356652665	27.271075041917538	25.62938681062142
Deaths	High-income North America	Both	5-19 years	Rheumatic heart disease	Rate	1995	0.041486744342504454	0.04273529876354641	0.040162681551602984
Deaths	Eastern Sub-Saharan Africa	Both	5-9 years	Rheumatic heart disease	Number	1994	98.78850258183637	135.09318346692712	64.81590312896753
Deaths	Eastern Sub-Saharan Africa	Both	5-9 years	Rheumatic heart disease	Rate	1994	0.30742074573537626	0.4203975778534043	0.20170113681916219
Deaths	Eastern Sub-Saharan Africa	Both	10-14 years	Rheumatic heart disease	Number	1994	162.83681701188	209.41175941488544	117.76410641130506
Deaths	Eastern Sub-Saharan Africa	Both	10-14 years	Rheumatic heart disease	Rate	1994	0.5772677436976741	0.742379125799122	0.41748187691280636
Deaths	Eastern Sub-Saharan Africa	Both	15-19 years	Rheumatic heart disease	Number	1994	171.655144326096	208.79414735427966	141.53881838015286
Deaths	Eastern Sub-Saharan Africa	Both	15-19 years	Rheumatic heart disease	Rate	1994	0.7324559478154187	0.8909288195182946	0.6039489802435748
Deaths	Eastern Sub-Saharan Africa	Both	5-19 years	Rheumatic heart disease	Number	1994	433.280463919812	535.6017861484909	333.4362202850405
Deaths	Eastern Sub-Saharan Africa	Both	5-19 years	Rheumatic heart disease	Rate	1994	0.5171745582245634	0.639307885312128	0.3979979350139789
Deaths	High-middle SDI	Both	5-9 years	Rheumatic heart disease	Number	1994	184.03970979441985	217.365022483285	160.2806428189139
Deaths	High-middle SDI	Both	5-9 years	Rheumatic heart disease	Rate	1994	0.19247081918646108	0.2273228097706438	0.16762331704146324
Deaths	High-middle SDI	Both	10-14 years	Rheumatic heart disease	Number	1994	270.9932542900403	310.53700375104336	241.67960439506294
Deaths	High-middle SDI	Both	10-14 years	Rheumatic heart disease	Rate	1994	0.2954639254933514	0.33857847266200003	0.2635032551394026
Deaths	High-middle SDI	Both	15-19 years	Rheumatic heart disease	Number	1994	503.67407481506416	555.2748654104806	462.8937092740507
Deaths	High-middle SDI	Both	15-19 years	Rheumatic heart disease	Rate	1994	0.5494436915855716	0.605733523226975	0.5049575532126752
Deaths	High-middle SDI	Both	5-19 years	Rheumatic heart disease	Number	1994	958.7070388995237	1070.4983344140007	877.4238682216422
Deaths	High-middle SDI	Both	5-19 years	Rheumatic heart disease	Rate	1994	0.3436136697732326	0.3836811937840365	0.3144806735249825
Deaths	Middle SDI	Both	5-9 years	Rheumatic heart disease	Number	1994	1169.0025058739964	1345.8541608140752	985.4763695766281
Deaths	Middle SDI	Both	5-9 years	Rheumatic heart disease	Rate	1994	0.5691878137752321	0.6552969592493186	0.47982886050967466
Deaths	Middle SDI	Both	10-14 years	Rheumatic heart disease	Number	1994	1557.23412149552	1727.325215291494	1370.7239968052165
Deaths	Middle SDI	Both	10-14 years	Rheumatic heart disease	Rate	1994	0.8143306434014584	0.9032770567479058	0.716798160813625
Deaths	Middle SDI	Both	15-19 years	Rheumatic heart disease	Number	1994	2433.460731109864	2685.240706573034	2218.5391200142963
Deaths	Middle SDI	Both	15-19 years	Rheumatic heart disease	Rate	1994	1.359286414704229	1.499926078934832	1.2392351550090246
Deaths	Middle SDI	Both	5-19 years	Rheumatic heart disease	Number	1994	5159.697358479385	5635.076005579022	4643.835341033427
Deaths	Middle SDI	Both	5-19 years	Rheumatic heart disease	Rate	1994	0.8963497245067457	0.9789331571694951	0.8067334650450763
Deaths	Global	Both	5-9 years	Rheumatic heart disease	Number	1997	4719.464594975142	5939.916085024379	3736.3313184355593
Deaths	Global	Both	5-9 years	Rheumatic heart disease	Rate	1997	0.7693457012212078	0.9682981646888034	0.6090797759638048
Deaths	Global	Both	10-14 years	Rheumatic heart disease	Number	1997	5446.074745044649	6676.5108912553815	4444.303817267648
Deaths	Global	Both	10-14 years	Rheumatic heart disease	Rate	1997	0.9049733644038064	1.1094347409087018	0.7385092504661184
Deaths	Global	Both	15-19 years	Rheumatic heart disease	Number	1997	9014.444179038068	10264.401025002637	7689.080688276289
Deaths	Global	Both	15-19 years	Rheumatic heart disease	Rate	1997	1.677143834406798	1.9096992061909908	1.4305590020276837
Deaths	Global	Both	5-19 years	Rheumatic heart disease	Number	1997	19179.983519057852	22802.30943717174	16195.292094852823
Deaths	Global	Both	5-19 years	Rheumatic heart disease	Rate	1997	1.0942978879021916	1.3009666578490866	0.9240088197024198
Deaths	High-income Asia Pacific	Both	5-9 years	Rheumatic heart disease	Number	1994	1.6296313340932431	1.9711463110014245	1.3386587285774028
Deaths	High-income Asia Pacific	Both	5-9 years	Rheumatic heart disease	Rate	1994	0.015723886038419798	0.019019074627994723	0.012916367556346132
Deaths	High-income Asia Pacific	Both	10-14 years	Rheumatic heart disease	Number	1994	3.500654848005233	4.2372506854969725	2.906721329404263
Deaths	High-income Asia Pacific	Both	10-14 years	Rheumatic heart disease	Rate	1994	0.028834078617398118	0.03490124696436833	0.02394198656250538
Deaths	High-income Asia Pacific	Both	15-19 years	Rheumatic heart disease	Number	1994	8.911938959077007	10.275360626002083	7.848347274931336
Deaths	High-income Asia Pacific	Both	15-19 years	Rheumatic heart disease	Rate	1994	0.06681386983499883	0.0770356047686033	0.05883999606090638
Deaths	High-income Asia Pacific	Both	5-19 years	Rheumatic heart disease	Number	1994	14.04222514117549	15.786657996711158	12.65285679930572
Deaths	High-income Asia Pacific	Both	5-19 years	Rheumatic heart disease	Rate	1994	0.03917682686493321	0.044043672629884414	0.03530058628099286
Deaths	Low SDI	Both	5-9 years	Rheumatic heart disease	Number	1994	1109.563374588944	1578.7332743892462	771.5534830762426
Deaths	Low SDI	Both	5-9 years	Rheumatic heart disease	Rate	1994	1.3427527460436497	1.91052488573893	0.9337056195676728
Deaths	Low SDI	Both	10-14 years	Rheumatic heart disease	Number	1994	963.5960995917685	1311.4835676283292	703.3517739097571
Deaths	Low SDI	Both	10-14 years	Rheumatic heart disease	Rate	1994	1.3704596735920216	1.865237253217057	1.0003311998679756
Deaths	Low SDI	Both	15-19 years	Rheumatic heart disease	Number	1994	1332.3164890958662	1689.7489832887695	1031.4917802070147
Deaths	Low SDI	Both	15-19 years	Rheumatic heart disease	Rate	1994	2.327319605594905	2.9516905101210087	1.8018324194988176
Deaths	Low SDI	Both	5-19 years	Rheumatic heart disease	Number	1994	3405.4759632765813	4491.628169429154	2579.6282111084734
Deaths	Low SDI	Both	5-19 years	Rheumatic heart disease	Rate	1994	1.6201724153110082	2.136914821428141	1.227271169864544
Deaths	South Asia	Both	5-9 years	Rheumatic heart disease	Number	1998	2991.7712192794147	4016.0692564841834	2133.4111424571292
Deaths	South Asia	Both	5-9 years	Rheumatic heart disease	Rate	1998	1.8730734528036355	2.5143609446022963	1.335675585452817
Deaths	South Asia	Both	10-14 years	Rheumatic heart disease	Number	1998	2713.728933271323	3616.655796404781	2025.9699476673268
Deaths	South Asia	Both	10-14 years	Rheumatic heart disease	Rate	1998	1.7781044120650344	2.3697251223819826	1.327467183067493
Deaths	South Asia	Both	15-19 years	Rheumatic heart disease	Number	1998	6242.639004571879	7168.815393801641	5271.161915763945
Deaths	South Asia	Both	15-19 years	Rheumatic heart disease	Rate	1998	4.755921876310129	5.461524514494696	4.015807137076932
Deaths	Southern Sub-Saharan Africa	Both	5-9 years	Rheumatic heart disease	Number	1995	29.90900762025707	35.89639177129718	24.36882919605894
Deaths	Southern Sub-Saharan Africa	Both	5-9 years	Rheumatic heart disease	Rate	1995	0.4108672719831743	0.49311741627706285	0.3347605009277342
Deaths	Southern Sub-Saharan Africa	Both	10-14 years	Rheumatic heart disease	Number	1995	56.741839692995626	68.22375560161154	47.05482235753973
Deaths	Southern Sub-Saharan Africa	Both	10-14 years	Rheumatic heart disease	Rate	1995	0.8062985853472905	0.9694560121118007	0.6686465737792382
Deaths	Southern Sub-Saharan Africa	Both	15-19 years	Rheumatic heart disease	Number	1995	89.69061222646151	108.75982432304117	73.18054902591903
Deaths	Southern Sub-Saharan Africa	Both	15-19 years	Rheumatic heart disease	Rate	1995	1.400132887912783	1.6978165622709378	1.1423993091717735
Deaths	Southern Sub-Saharan Africa	Both	5-19 years	Rheumatic heart disease	Number	1995	176.34145953971438	204.6934055842328	151.1080073655269
Deaths	Southern Sub-Saharan Africa	Both	5-19 years	Rheumatic heart disease	Rate	1995	0.8509591902217409	0.9877752804947171	0.7291918073005983
Deaths	Western Sub-Saharan Africa	Both	5-9 years	Rheumatic heart disease	Number	1995	119.77634811227188	161.96340427135985	83.38053358792897
Deaths	Western Sub-Saharan Africa	Both	5-9 years	Rheumatic heart disease	Rate	1995	0.3688547897016066	0.49877107094524803	0.2567728075408919
Deaths	Western Sub-Saharan Africa	Both	10-14 years	Rheumatic heart disease	Number	1995	197.44711694383358	261.60255345711676	139.7769079586594
Deaths	Western Sub-Saharan Africa	Both	10-14 years	Rheumatic heart disease	Rate	1995	0.719575420283387	0.9533832160469577	0.5094023597157706
Deaths	Western Sub-Saharan Africa	Both	15-19 years	Rheumatic heart disease	Number	1995	225.85456537415044	313.509210698149	157.87864493646404
Deaths	Western Sub-Saharan Africa	Both	15-19 years	Rheumatic heart disease	Rate	1995	0.9750124370509802	1.353416872731132	0.681560906695873
Deaths	Western Sub-Saharan Africa	Both	5-19 years	Rheumatic heart disease	Number	1995	543.0780304302563	709.6221985520351	392.4732275796334
Deaths	Western Sub-Saharan Africa	Both	5-19 years	Rheumatic heart disease	Rate	1995	0.6537110371991456	0.8541827093750636	0.4724258141518165
Deaths	Southern Latin America	Both	5-9 years	Rheumatic heart disease	Number	1994	2.4175043073954736	2.827270094294876	2.088410440097974
Deaths	Southern Latin America	Both	5-9 years	Rheumatic heart disease	Rate	1994	0.0467940234334806	0.05472558730939664	0.040423972264998984
Deaths	Southern Latin America	Both	10-14 years	Rheumatic heart disease	Number	1994	5.245217156857749	6.018497657532738	4.567033138330697
Deaths	Southern Latin America	Both	10-14 years	Rheumatic heart disease	Rate	1994	0.10676754912616213	0.12250784383182142	0.092962964234954
Deaths	Southern Latin America	Both	15-19 years	Rheumatic heart disease	Number	1994	12.845500106113397	14.724986013113941	11.175954931325206
Deaths	Southern Latin America	Both	15-19 years	Rheumatic heart disease	Rate	1994	0.27500263375709105	0.3152395704481353	0.23926020905969173
Deaths	Southern Latin America	Both	5-19 years	Rheumatic heart disease	Number	1994	20.508221570366608	22.81381411829816	18.45608096537966
Deaths	Southern Latin America	Both	5-19 years	Rheumatic heart disease	Rate	1994	0.1390382416563483	0.1546693158935988	0.12512547889581413
Deaths	Central Sub-Saharan Africa	Both	5-9 years	Rheumatic heart disease	Number	1995	36.451019854823556	53.03637274754631	24.27247214105317
Deaths	Central Sub-Saharan Africa	Both	5-9 years	Rheumatic heart disease	Rate	1995	0.38451326967803223	0.559468272170259	0.25604462271006306
Deaths	Central Sub-Saharan Africa	Both	10-14 years	Rheumatic heart disease	Number	1995	46.92364886738407	65.20364969807555	29.552848493007616
Deaths	Central Sub-Saharan Africa	Both	10-14 years	Rheumatic heart disease	Rate	1995	0.5942555097921024	0.8257590581061681	0.37426635547151754
Deaths	Central Sub-Saharan Africa	Both	15-19 years	Rheumatic heart disease	Number	1995	66.56236988025495	96.38574834822388	39.67895895455397
Deaths	Central Sub-Saharan Africa	Both	15-19 years	Rheumatic heart disease	Rate	1995	1.008086698226575	1.4597615887664113	0.6009375987291825
Deaths	Central Sub-Saharan Africa	Both	5-19 years	Rheumatic heart disease	Number	1995	149.9370386024625	201.8011832355725	100.4578687847887
Deaths	Central Sub-Saharan Africa	Both	5-19 years	Rheumatic heart disease	Rate	1995	0.6252891800778568	0.8415805566139817	0.4189439713515711
Deaths	Caribbean	Both	5-9 years	Rheumatic heart disease	Number	1995	33.29184877374369	44.85134615147303	23.450534856979584
Deaths	Caribbean	Both	5-9 years	Rheumatic heart disease	Rate	1995	0.8346581292958708	1.1244656591349889	0.5879270835253525
Deaths	Caribbean	Both	10-14 years	Rheumatic heart disease	Number	1995	45.990005324721665	60.770666733954464	33.2760967724921
Deaths	Caribbean	Both	10-14 years	Rheumatic heart disease	Rate	1995	1.2330909468282119	1.629392265846777	0.8922037165732333
Deaths	Caribbean	Both	15-19 years	Rheumatic heart disease	Number	1995	55.84050747015352	75.1682176849577	42.1170902998691
Deaths	Caribbean	Both	15-19 years	Rheumatic heart disease	Rate	1995	1.6074807030193055	2.1638675019833533	1.2124246893806916
Deaths	Caribbean	Both	5-19 years	Rheumatic heart disease	Number	1995	135.12236156861874	169.4899210174552	104.39833013310617
Deaths	Caribbean	Both	5-19 years	Rheumatic heart disease	Rate	1995	1.2072987127574513	1.5143678743789681	0.9327839457551214
Deaths	East Asia	Both	5-9 years	Rheumatic heart disease	Number	1995	322.8903399753604	365.29271937094506	274.5872835676801
Deaths	East Asia	Both	5-9 years	Rheumatic heart disease	Rate	1995	0.26778700541711076	0.30295314325130646	0.22772717944370582
Deaths	East Asia	Both	10-14 years	Rheumatic heart disease	Number	1995	405.97763642069333	452.46978453710614	357.33767368106476
Deaths	East Asia	Both	10-14 years	Rheumatic heart disease	Rate	1995	0.3682451879245282	0.4104162542204128	0.3241259295889883
Deaths	East Asia	Both	15-19 years	Rheumatic heart disease	Number	1995	769.3050631173053	868.6385170306817	671.5170975834895
Deaths	East Asia	Both	15-19 years	Rheumatic heart disease	Rate	1995	0.7399376887102878	0.8354791973056448	0.6458826711759241
Deaths	East Asia	Both	5-19 years	Rheumatic heart disease	Number	1995	1498.1730395133604	1668.087607694598	1349.3677301886212
Deaths	East Asia	Both	5-19 years	Rheumatic heart disease	Rate	1995	0.44749267206293064	0.4982448362872579	0.403045679805943
Deaths	High-middle SDI	Both	5-9 years	Rheumatic heart disease	Number	1995	176.73024597316976	204.37328181597823	155.46742496058738
Deaths	High-middle SDI	Both	5-9 years	Rheumatic heart disease	Rate	1995	0.18648499255232953	0.21565380463021525	0.16404855561795825
Deaths	High-middle SDI	Both	10-14 years	Rheumatic heart disease	Number	1995	264.38652375900745	300.60441644373617	235.69716947930937
Deaths	High-middle SDI	Both	10-14 years	Rheumatic heart disease	Rate	1995	0.28295668687926173	0.3217184769059008	0.252252229933914
Deaths	High-middle SDI	Both	15-19 years	Rheumatic heart disease	Number	1995	480.34957777443213	533.2938569149616	439.0272567842384
Deaths	High-middle SDI	Both	15-19 years	Rheumatic heart disease	Rate	1995	0.5261275225766201	0.5841174609624772	0.48086713019651933
Deaths	High-middle SDI	Both	5-19 years	Rheumatic heart disease	Number	1995	921.4663475066084	1022.9366294929096	848.8453848118818
Deaths	High-middle SDI	Both	5-19 years	Rheumatic heart disease	Rate	1995	0.3296775577755847	0.36598108078818575	0.3036955979467829
Deaths	Caribbean	Both	5-9 years	Rheumatic heart disease	Number	1997	31.83223522609341	43.435499382619874	22.251294548883564
Deaths	Caribbean	Both	5-9 years	Rheumatic heart disease	Rate	1997	0.7891344054628457	1.0767841698150247	0.5516188847529718
Deaths	Caribbean	Both	10-14 years	Rheumatic heart disease	Number	1997	44.69857505916119	59.45928206193968	31.70019181867338
Deaths	Caribbean	Both	10-14 years	Rheumatic heart disease	Rate	1997	1.1579661756885773	1.5403586661839515	0.8212286373844961
Deaths	Caribbean	Both	15-19 years	Rheumatic heart disease	Number	1997	56.10603425961071	73.04280520033623	41.55920463995226
Deaths	Caribbean	Both	15-19 years	Rheumatic heart disease	Rate	1997	1.6057359440585666	2.090460666357952	1.1894105434020377
Deaths	Caribbean	Both	5-19 years	Rheumatic heart disease	Number	1997	132.6368445448653	165.29236688473978	100.32884996581204
Deaths	Caribbean	Both	5-19 years	Rheumatic heart disease	Rate	1997	1.1647059840627665	1.451459505774315	0.8810041608746981
Deaths	Eastern Europe	Both	5-9 years	Rheumatic heart disease	Number	1995	11.67165810725458	12.097953194510781	11.232848006151634
Deaths	Eastern Europe	Both	5-9 years	Rheumatic heart disease	Rate	1995	0.06736739338479222	0.06982791686631405	0.0648346347629605
Deaths	Eastern Europe	Both	10-14 years	Rheumatic heart disease	Number	1995	22.295256654470293	22.919355512851403	21.67066245020335
Deaths	Eastern Europe	Both	10-14 years	Rheumatic heart disease	Rate	1995	0.12394553003399386	0.12741506909310785	0.12047323720938954
Deaths	Eastern Europe	Both	15-19 years	Rheumatic heart disease	Number	1995	66.88117286216459	69.56255909629401	63.324721535940874
Deaths	Eastern Europe	Both	15-19 years	Rheumatic heart disease	Rate	1995	0.3994189295237848	0.41543235114070276	0.37817955944648013
Deaths	Eastern Europe	Both	5-19 years	Rheumatic heart disease	Number	1995	100.84808762388947	103.90378407765765	96.85758755818811
Deaths	Eastern Europe	Both	5-19 years	Rheumatic heart disease	Rate	1995	0.1937227527111701	0.1995925509633833	0.18605725626363379
Deaths	Australasia	Both	5-9 years	Rheumatic heart disease	Number	1995	0.7843286026021007	0.9247403195953408	0.6633031758826186
Deaths	Australasia	Both	5-9 years	Rheumatic heart disease	Rate	1995	0.04926384202093947	0.058083131054764287	0.04166220989552019
Deaths	Australasia	Both	10-14 years	Rheumatic heart disease	Number	1995	1.5331941241350202	1.789112716645383	1.3263508125679428
Deaths	Australasia	Both	10-14 years	Rheumatic heart disease	Rate	1995	0.09693129588626825	0.11311093056065391	0.08385428892414253
Deaths	Australasia	Both	15-19 years	Rheumatic heart disease	Number	1995	3.0447450802856735	3.470948116139347	2.694407908921576
Deaths	Australasia	Both	15-19 years	Rheumatic heart disease	Rate	1995	0.1981573893550264	0.2258954359543255	0.1753568272583728
Deaths	Australasia	Both	5-19 years	Rheumatic heart disease	Number	1995	5.362267807022794	5.95101065071137	4.843019952089466
Deaths	Australasia	Both	5-19 years	Rheumatic heart disease	Rate	1995	0.11383988671897817	0.12633878103834417	0.10281635728852587
Deaths	Australasia	Both	5-9 years	Rheumatic heart disease	Number	1997	0.6727759990383029	0.7843949514235883	0.5744859478374198
Deaths	Australasia	Both	5-9 years	Rheumatic heart disease	Rate	1997	0.041117856510559166	0.047939639800387554	0.03511069182651797
Deaths	Australasia	Both	10-14 years	Rheumatic heart disease	Number	1997	1.3954129248635305	1.6083916758341799	1.2140989711540502
Deaths	Australasia	Both	10-14 years	Rheumatic heart disease	Rate	1997	0.08699375683705629	0.10027141920012525	0.07569016223855382
Deaths	Australasia	Both	15-19 years	Rheumatic heart disease	Number	1997	3.0595283038454015	3.4914574848677877	2.660953712920786
Deaths	Australasia	Both	15-19 years	Rheumatic heart disease	Rate	1997	0.19641260370396085	0.2241411705401288	0.1708253021989045
Deaths	Australasia	Both	5-19 years	Rheumatic heart disease	Number	1997	5.12771722774724	5.622060764431691	4.650866202086867
Deaths	Australasia	Both	5-19 years	Rheumatic heart disease	Rate	1997	0.10687294396177015	0.11717615428859056	0.0969343161708802
Deaths	Oceania	Both	5-9 years	Rheumatic heart disease	Number	1997	27.816757996202973	40.80061080382554	17.92150910583971
Deaths	Oceania	Both	5-9 years	Rheumatic heart disease	Rate	1997	2.73324118009985	4.009018938780186	1.7609459270667684
Deaths	Oceania	Both	10-14 years	Rheumatic heart disease	Number	1997	43.10316169705576	65.72980586721862	25.927237277464243
Deaths	Oceania	Both	10-14 years	Rheumatic heart disease	Rate	1997	4.701777620698724	7.169936451795605	2.828194016358062
Deaths	Oceania	Both	15-19 years	Rheumatic heart disease	Number	1997	57.63375071051813	86.87312237564163	33.01058293852784
Deaths	Oceania	Both	15-19 years	Rheumatic heart disease	Rate	1997	7.1207313298945545	10.733297010862435	4.078504162068348
Deaths	Oceania	Both	5-19 years	Rheumatic heart disease	Number	1997	128.55367040377675	184.22500174726957	81.34519607507029
Deaths	Oceania	Both	5-19 years	Rheumatic heart disease	Rate	1997	4.685170203943041	6.714125596699446	2.964645721026623
Deaths	North Africa and Middle East	Both	5-9 years	Rheumatic heart disease	Number	1994	836.3811846999157	1116.7704323551995	561.5253893817234
Deaths	North Africa and Middle East	Both	5-9 years	Rheumatic heart disease	Rate	1994	1.68624484041258	2.251543212512525	1.1321025722802713
Deaths	North Africa and Middle East	Both	10-14 years	Rheumatic heart disease	Number	1994	805.5706060427871	1093.2486637348238	525.8083214316314
Deaths	North Africa and Middle East	Both	10-14 years	Rheumatic heart disease	Rate	1994	1.7397667969901704	2.3610565129268055	1.135572539943567
Deaths	North Africa and Middle East	Both	15-19 years	Rheumatic heart disease	Number	1994	531.7378400988778	719.5536872389368	353.10482153967365
Deaths	North Africa and Middle East	Both	15-19 years	Rheumatic heart disease	Rate	1994	1.317580079882571	1.7829643354623421	0.874949728769822
Deaths	North Africa and Middle East	Both	5-19 years	Rheumatic heart disease	Number	1994	2173.6896308415835	2760.8360530056534	1481.6171269934036
Deaths	North Africa and Middle East	Both	5-19 years	Rheumatic heart disease	Rate	1994	1.5952427380004985	2.0261419118340567	1.087339668367606
Deaths	Southeast Asia	Both	5-9 years	Rheumatic heart disease	Number	1995	362.46509245155113	453.5126044058717	272.03917099939366
Deaths	Southeast Asia	Both	5-9 years	Rheumatic heart disease	Rate	1995	0.6248410923374925	0.7817947632120277	0.4689589599267899
Deaths	Southeast Asia	Both	10-14 years	Rheumatic heart disease	Number	1995	830.0464463943732	986.0406987773199	685.5455383259743
Deaths	Southeast Asia	Both	10-14 years	Rheumatic heart disease	Rate	1995	1.4582054025414548	1.7322523098902411	1.2043497228589573
Deaths	Southeast Asia	Both	15-19 years	Rheumatic heart disease	Number	1995	969.7946007332706	1200.181671491945	727.9688347411552
Deaths	Southeast Asia	Both	15-19 years	Rheumatic heart disease	Rate	1995	1.8415778889354018	2.2790681936710366	1.3823662339218359
Deaths	Southeast Asia	Both	5-19 years	Rheumatic heart disease	Number	1995	2162.306139579193	2514.735025191194	1743.717352452269
Deaths	Southeast Asia	Both	5-19 years	Rheumatic heart disease	Rate	1995	1.2902150164909605	1.5005039446583037	1.0404494865318208
Deaths	Central Sub-Saharan Africa	Both	5-9 years	Rheumatic heart disease	Number	1997	35.073670049688616	49.38762574664329	23.159605869776495
Deaths	Central Sub-Saharan Africa	Both	5-9 years	Rheumatic heart disease	Rate	1997	0.35010048291638907	0.49298039239971736	0.23117595585734763
Deaths	Central Sub-Saharan Africa	Both	10-14 years	Rheumatic heart disease	Number	1997	44.41951243485955	61.53248475804695	27.475867589725933
Deaths	Central Sub-Saharan Africa	Both	10-14 years	Rheumatic heart disease	Rate	1997	0.5273010457225541	0.7304479896398448	0.32616417691309385
Deaths	Central Sub-Saharan Africa	Both	15-19 years	Rheumatic heart disease	Number	1997	63.628515437412716	94.233616582072	37.41064916363754
Deaths	Central Sub-Saharan Africa	Both	15-19 years	Rheumatic heart disease	Rate	1997	0.907132588057683	1.3434603008491346	0.5333523619627675
Deaths	Central Sub-Saharan Africa	Both	5-19 years	Rheumatic heart disease	Number	1997	143.1216979219607	194.41766374476703	97.53708710285333
Deaths	Central Sub-Saharan Africa	Both	5-19 years	Rheumatic heart disease	Rate	1997	0.5622238065537123	0.7637293335596352	0.38315414914255863
Deaths	Western Europe	Both	5-9 years	Rheumatic heart disease	Number	1995	6.562250515551944	6.944776865671508	6.229087373736745
Deaths	Western Europe	Both	5-9 years	Rheumatic heart disease	Rate	1995	0.027993626598158246	0.029625429557192707	0.026572400059161998
Deaths	Western Europe	Both	10-14 years	Rheumatic heart disease	Number	1995	10.425771625513857	11.11147495997851	9.82957128814278
Deaths	Western Europe	Both	10-14 years	Rheumatic heart disease	Rate	1995	0.04366820781302771	0.04654026724258698	0.041171030513766256
Deaths	Western Europe	Both	15-19 years	Rheumatic heart disease	Number	1995	19.786888240983732	20.948132806713083	18.803579997032966
Deaths	Western Europe	Both	15-19 years	Rheumatic heart disease	Rate	1995	0.07906747188517187	0.08370775038345739	0.07513821853385418
Deaths	Western Europe	Both	5-19 years	Rheumatic heart disease	Number	1995	36.77491038204954	38.24236235853497	35.503737604433915
Deaths	Western Europe	Both	5-19 years	Rheumatic heart disease	Rate	1995	0.0508346335566781	0.05286311935614509	0.04907746809615102
Deaths	East Asia	Both	5-9 years	Rheumatic heart disease	Number	1997	252.71071796279418	288.8768715566243	219.18423021104812
Deaths	East Asia	Both	5-9 years	Rheumatic heart disease	Rate	1997	0.22265483326857466	0.2545196032447552	0.193115783240847
Deaths	East Asia	Both	10-14 years	Rheumatic heart disease	Number	1997	373.164106106264	418.97991721421425	331.40440341756
Deaths	East Asia	Both	10-14 years	Rheumatic heart disease	Rate	1997	0.30852769148146475	0.3464076649386696	0.2740012607324442
Deaths	East Asia	Both	15-19 years	Rheumatic heart disease	Number	1997	628.693858814917	708.8174478737524	555.6844634568881
Deaths	East Asia	Both	15-19 years	Rheumatic heart disease	Rate	1997	0.6247093408426281	0.7043251249084084	0.5521626623441187
Deaths	East Asia	Both	5-19 years	Rheumatic heart disease	Number	1997	1254.5686828839744	1386.629773720729	1132.6449847565498
Deaths	East Asia	Both	5-19 years	Rheumatic heart disease	Rate	1997	0.3744012791816714	0.4138123070623826	0.3380155562122979
Deaths	Global	Both	5-9 years	Rheumatic heart disease	Number	1998	4622.718138656376	5783.671899407828	3685.844587474261
Deaths	Global	Both	5-9 years	Rheumatic heart disease	Rate	1998	0.7577994706759729	0.9481139391312017	0.6042183394278368
Deaths	Global	Both	10-14 years	Rheumatic heart disease	Number	1998	5337.671804310958	6525.219748929675	4381.908880565582
Deaths	Global	Both	10-14 years	Rheumatic heart disease	Rate	1998	0.8726379840249344	1.0667861973879362	0.7163835229864479
Deaths	Global	Both	15-19 years	Rheumatic heart disease	Number	1998	9381.938012927749	10645.769046043533	8141.822291731939
Deaths	Global	Both	15-19 years	Rheumatic heart disease	Rate	1998	1.7162468073159807	1.9474406153099135	1.489391263794807
Deaths	Global	Both	5-19 years	Rheumatic heart disease	Number	1998	19342.32795589508	22642.421027308108	16406.74082640808
Deaths	Global	Both	5-19 years	Rheumatic heart disease	Rate	1998	1.0938103609007352	1.280430916693151	0.9278026484432963
Deaths	Low SDI	Both	5-9 years	Rheumatic heart disease	Number	1995	1111.1780522590618	1570.4552927993539	778.3016836764494
Deaths	Low SDI	Both	5-9 years	Rheumatic heart disease	Rate	1995	1.3185498133663984	1.863538907208445	0.9235509445745237
Deaths	Low SDI	Both	10-14 years	Rheumatic heart disease	Number	1995	979.6959805404218	1317.553985317853	713.6404137046467
Deaths	Low SDI	Both	10-14 years	Rheumatic heart disease	Rate	1995	1.3567522618703234	1.8246419146582369	0.9882997018337801
Deaths	Low SDI	Both	15-19 years	Rheumatic heart disease	Number	1995	1344.8406448802145	1735.9302443297236	1041.4738829012742
Deaths	Low SDI	Both	15-19 years	Rheumatic heart disease	Rate	1995	2.2783644201521116	2.940929633264531	1.7644150244516754
Deaths	Low SDI	Both	5-19 years	Rheumatic heart disease	Number	1995	3435.714677679696	4525.059751731298	2597.637163475472
Deaths	Low SDI	Both	5-19 years	Rheumatic heart disease	Rate	1995	1.5942382779549757	2.09971553025336	1.2053540490876187
Deaths	High-income Asia Pacific	Both	5-9 years	Rheumatic heart disease	Number	1998	1.1784350196725482	1.363305121022257	1.0003403859753122
Deaths	High-income Asia Pacific	Both	5-9 years	Rheumatic heart disease	Rate	1998	0.011817410762965724	0.013671298239975416	0.010031468045763573
Deaths	High-income Asia Pacific	Both	10-14 years	Rheumatic heart disease	Number	1998	2.520682405108034	2.860435714865887	2.199549957763888
Deaths	High-income Asia Pacific	Both	10-14 years	Rheumatic heart disease	Rate	1998	0.023808471468463308	0.027017525875830884	0.020775295732124086
Deaths	High-income Asia Pacific	Both	15-19 years	Rheumatic heart disease	Number	1998	7.30194020169317	8.232608106388545	6.5739042993129395
Deaths	High-income Asia Pacific	Both	15-19 years	Rheumatic heart disease	Rate	1998	0.058706789764331066	0.06618925654880203	0.052853461815683914
Deaths	High-income Asia Pacific	Both	5-19 years	Rheumatic heart disease	Number	1998	11.001057626473745	12.15665485554935	10.157767496226104
Deaths	High-income Asia Pacific	Both	5-19 years	Rheumatic heart disease	Rate	1998	0.033339225269365065	0.03684131730896063	0.030783594658713498
Deaths	South Asia	Both	5-9 years	Rheumatic heart disease	Number	1997	2998.295294123957	4042.874847313107	2086.0005602088227
Deaths	South Asia	Both	5-9 years	Rheumatic heart disease	Rate	1997	1.890421572183619	2.5490277225120055	1.3152208411006643
Deaths	South Asia	Both	10-14 years	Rheumatic heart disease	Number	1997	2740.155098810324	3662.0286267297747	2068.1058607355985
Deaths	South Asia	Both	10-14 years	Rheumatic heart disease	Rate	1997	1.8217306625164704	2.4346176022018295	1.374933798991079
Deaths	South Asia	Both	15-19 years	Rheumatic heart disease	Number	1997	5773.6427629384	6733.849297334789	4897.538174537653
Deaths	South Asia	Both	15-19 years	Rheumatic heart disease	Rate	1997	4.533650125169342	5.2876352007265774	3.845704604472971
Deaths	Central Europe	Both	5-9 years	Rheumatic heart disease	Number	1995	3.922183379370013	4.235287891848433	3.632509670613776
Deaths	Central Europe	Both	5-9 years	Rheumatic heart disease	Rate	1995	0.04328834083899541	0.04674401170988931	0.04009127098685857
Deaths	Central Europe	Both	10-14 years	Rheumatic heart disease	Number	1995	8.420164775826557	9.027129676791304	7.8023993149561885
Deaths	Central Europe	Both	10-14 years	Rheumatic heart disease	Rate	1995	0.08567446496215245	0.09185028153171078	0.07938875360836598
Deaths	Central Europe	Both	15-19 years	Rheumatic heart disease	Number	1995	29.13049039484142	31.00294858005969	27.60857281353152
Deaths	Central Europe	Both	15-19 years	Rheumatic heart disease	Rate	1995	0.2836636824885302	0.30189709967188333	0.2688437210080721
Deaths	Central Europe	Both	5-19 years	Rheumatic heart disease	Number	1995	41.47283855003796	43.60214927392083	39.63031595032235
Deaths	Central Europe	Both	5-19 years	Rheumatic heart disease	Rate	1995	0.1422345241933713	0.14953717113676573	0.13591544080172238
Deaths	South Asia	Both	5-9 years	Rheumatic heart disease	Number	1999	2715.7016579361875	3670.035532390379	1929.6072782755764
Deaths	South Asia	Both	5-9 years	Rheumatic heart disease	Rate	1999	1.6862894933014663	2.2788741687539136	1.198171555422972
Deaths	South Asia	Both	10-14 years	Rheumatic heart disease	Number	1999	2901.907739649156	3843.6617126050537	2198.6059176002886
Deaths	South Asia	Both	10-14 years	Rheumatic heart disease	Rate	1999	1.879026836454453	2.4888260262576662	1.4236288306181573
Deaths	South Asia	Both	15-19 years	Rheumatic heart disease	Number	1999	6604.546370642907	7624.167142922061	5613.85329791624
Deaths	South Asia	Both	15-19 years	Rheumatic heart disease	Rate	1999	4.884782785121023	5.638903615874803	4.152057145021876
Deaths	High SDI	Both	5-9 years	Rheumatic heart disease	Number	1997	20.23436086447557	23.420364059485777	17.772966192887576
Deaths	High SDI	Both	5-9 years	Rheumatic heart disease	Rate	1997	0.03233012693056341	0.03742067011034324	0.028397351257951862
Deaths	High SDI	Both	10-14 years	Rheumatic heart disease	Number	1997	35.440810897535876	40.76768452329862	31.39286793823191
Deaths	High SDI	Both	10-14 years	Rheumatic heart disease	Rate	1997	0.05614821923139797	0.06458748629619511	0.04973513829562864
Deaths	High SDI	Both	15-19 years	Rheumatic heart disease	Number	1997	69.32101456825518	75.28910020701493	64.6603156274325
Deaths	High SDI	Both	15-19 years	Rheumatic heart disease	Rate	1997	0.10715888164196069	0.11638455998172645	0.09995420800469482
Deaths	High SDI	Both	5-19 years	Rheumatic heart disease	Number	1997	124.99618633026671	135.7704791331541	116.88709491294898
Deaths	High SDI	Both	5-19 years	Rheumatic heart disease	Rate	1997	0.06565038147476586	0.07130924558411919	0.06139133197421524
Deaths	Southern Sub-Saharan Africa	Both	5-9 years	Rheumatic heart disease	Number	1994	32.02287793477049	38.10494700793073	25.749625916139276
Deaths	Southern Sub-Saharan Africa	Both	5-9 years	Rheumatic heart disease	Rate	1994	0.44281946398262617	0.5269236651218298	0.3560715426378694
Deaths	Southern Sub-Saharan Africa	Both	10-14 years	Rheumatic heart disease	Number	1994	58.908325188003666	69.09040574700629	48.954353806394955
Deaths	Southern Sub-Saharan Africa	Both	10-14 years	Rheumatic heart disease	Rate	1994	0.8547692874220847	1.002512916461217	0.7103355592907314
Deaths	Southern Sub-Saharan Africa	Both	15-19 years	Rheumatic heart disease	Number	1994	91.43789387539776	109.96469957472755	74.90044515439817
Deaths	Southern Sub-Saharan Africa	Both	15-19 years	Rheumatic heart disease	Rate	1994	1.4554567205470534	1.7503559436427207	1.1922229575900816
Deaths	Southern Sub-Saharan Africa	Both	5-19 years	Rheumatic heart disease	Number	1994	182.36909699817184	208.5708310341482	157.81211530071351
Deaths	Southern Sub-Saharan Africa	Both	5-19 years	Rheumatic heart disease	Rate	1994	0.8937151653703187	1.0221189763909235	0.7733716021241842
Deaths	Central Asia	Both	5-9 years	Rheumatic heart disease	Number	1995	37.508105606025524	41.79069186957831	33.53811709042252
Deaths	Central Asia	Both	5-9 years	Rheumatic heart disease	Rate	1995	0.41388997391561744	0.4611469464625998	0.3700824177455652
Deaths	Central Asia	Both	10-14 years	Rheumatic heart disease	Number	1995	61.10030093604738	67.18610114452937	55.573185996742005
Deaths	Central Asia	Both	10-14 years	Rheumatic heart disease	Rate	1995	0.7765265576455602	0.8538712746766204	0.7062821976051338
Deaths	Central Asia	Both	15-19 years	Rheumatic heart disease	Number	1995	133.00709772065076	151.47415693453945	117.72524393584752
Deaths	Central Asia	Both	15-19 years	Rheumatic heart disease	Rate	1995	1.9368561916034104	2.2057744568094453	1.7143210515281095
Deaths	Central Asia	Both	5-19 years	Rheumatic heart disease	Number	1995	231.61550426272365	256.5687054844179	211.17014841562596
Deaths	Central Asia	Both	5-19 years	Rheumatic heart disease	Rate	1995	0.9732597461801411	1.0781143256035481	0.88734735484153
Deaths	Eastern Europe	Both	5-9 years	Rheumatic heart disease	Number	1997	8.445840352115878	8.787552783394004	8.136810604505818
Deaths	Eastern Europe	Both	5-9 years	Rheumatic heart disease	Rate	1997	0.0546795336644444	0.056891827007752784	0.052678832516508796
Deaths	Eastern Europe	Both	10-14 years	Rheumatic heart disease	Number	1997	18.17830706986864	18.812354016187168	17.498863618724112
Deaths	Eastern Europe	Both	10-14 years	Rheumatic heart disease	Rate	1997	0.0981023607889885	0.10152410419148594	0.09443562733995461
Deaths	Eastern Europe	Both	15-19 years	Rheumatic heart disease	Number	1997	55.57389704626678	57.54564285738907	53.82892778268905
Deaths	Eastern Europe	Both	15-19 years	Rheumatic heart disease	Rate	1997	0.3229638101456293	0.33442247282081594	0.31282304349248435
Deaths	Eastern Europe	Both	5-19 years	Rheumatic heart disease	Number	1997	82.19804446825131	84.49932054626008	79.97888633289686
Deaths	Eastern Europe	Both	5-19 years	Rheumatic heart disease	Rate	1997	0.16059487350455276	0.1650910040759996	0.15625918130725822
Deaths	High-income Asia Pacific	Both	5-9 years	Rheumatic heart disease	Number	2000	0.9007602031404216	1.0309973194967488	0.7867510648757495
Deaths	High-income Asia Pacific	Both	5-9 years	Rheumatic heart disease	Rate	2000	0.008976664139132898	0.01027456212341769	0.007840488562741022
Deaths	High-income Asia Pacific	Both	10-14 years	Rheumatic heart disease	Number	2000	1.8644611290705557	2.1225627621292205	1.6554498077017157
Deaths	High-income Asia Pacific	Both	10-14 years	Rheumatic heart disease	Rate	2000	0.018459522214435604	0.021014916239412484	0.016390158005271327
Deaths	High-income Asia Pacific	Both	15-19 years	Rheumatic heart disease	Number	2000	5.554819968148083	6.2343549964730745	5.072467281797046
Deaths	High-income Asia Pacific	Both	15-19 years	Rheumatic heart disease	Rate	2000	0.04719768248001456	0.052971493095810875	0.043099272618971285
Deaths	High-income Asia Pacific	Both	5-19 years	Rheumatic heart disease	Number	2000	8.320041300359058	9.006888123727506	7.754580692481297
Deaths	High-income Asia Pacific	Both	5-19 years	Rheumatic heart disease	Rate	2000	0.02607836695461041	0.028231222073326897	0.024305985220161898
Deaths	South Asia	Both	5-9 years	Rheumatic heart disease	Number	2000	2624.4580619088642	3550.0166118045954	1908.5154810962408
Deaths	South Asia	Both	5-9 years	Rheumatic heart disease	Rate	2000	1.6149981799566822	2.184554003774173	1.1744325707181438
Deaths	South Asia	Both	10-14 years	Rheumatic heart disease	Number	2000	3086.692688241201	4033.6197536636273	2404.232106655618
Deaths	South Asia	Both	10-14 years	Rheumatic heart disease	Rate	2000	1.9783561227547377	2.5852707549814	1.5409461806305955
Deaths	South Asia	Both	15-19 years	Rheumatic heart disease	Number	2000	6678.596162303764	7669.992225207845	5708.2990542534235
Deaths	South Asia	Both	15-19 years	Rheumatic heart disease	Rate	2000	4.804879049658414	5.518133460734894	4.106804164889957
Deaths	Central Europe	Both	5-9 years	Rheumatic heart disease	Number	1997	3.4327218235807306	3.72737773837516	3.154618679189842
Deaths	Central Europe	Both	5-9 years	Rheumatic heart disease	Rate	1997	0.040245559317668	0.043700133473866615	0.03698505142648721
Deaths	Central Europe	Both	10-14 years	Rheumatic heart disease	Number	1997	7.467925352149488	8.064978300220229	6.922492212015952
Deaths	Central Europe	Both	10-14 years	Rheumatic heart disease	Rate	1997	0.07814266823125544	0.08439009415446128	0.07243538020921875
Deaths	Central Europe	Both	15-19 years	Rheumatic heart disease	Number	1997	24.213152808108518	25.600163904474513	22.842021719238545
Deaths	Central Europe	Both	15-19 years	Rheumatic heart disease	Rate	1997	0.24176076482291167	0.25560963721606056	0.22807044934253082
Deaths	Central Europe	Both	5-19 years	Rheumatic heart disease	Number	1997	35.11379998383874	36.90358509354195	33.43499147185566
Deaths	Central Europe	Both	5-19 years	Rheumatic heart disease	Rate	1997	0.12495319842468335	0.13132218651635158	0.11897912289849659
Deaths	High SDI	Both	5-9 years	Rheumatic heart disease	Number	1995	23.668039854796334	27.64985004645243	20.442243620853116
Deaths	High SDI	Both	5-9 years	Rheumatic heart disease	Rate	1995	0.03784050381620646	0.04420662896544382	0.03268309511444204
Deaths	High SDI	Both	10-14 years	Rheumatic heart disease	Number	1995	40.10482909005351	45.89166793682742	35.558730021853336
Deaths	High SDI	Both	10-14 years	Rheumatic heart disease	Rate	1995	0.06324427954307643	0.07236997492689917	0.05607519874100715
Deaths	High SDI	Both	15-19 years	Rheumatic heart disease	Number	1995	75.71821717376632	82.36568525125239	70.51526772817
Deaths	High SDI	Both	15-19 years	Rheumatic heart disease	Rate	1995	0.11981504260281794	0.13033386753865941	0.11158199601570934
Deaths	High SDI	Both	5-19 years	Rheumatic heart disease	Number	1995	139.4910861186161	152.57498713859414	128.85901754765374
Deaths	High SDI	Both	5-19 years	Rheumatic heart disease	Rate	1995	0.07374419686054541	0.0806612106953986	0.06812338352007763
Deaths	High-middle SDI	Both	5-9 years	Rheumatic heart disease	Number	1997	152.17217223425135	175.52789166479698	133.6208685564544
Deaths	High-middle SDI	Both	5-9 years	Rheumatic heart disease	Rate	1997	0.1692966372602547	0.19528065721824375	0.14865769070825216
Deaths	High-middle SDI	Both	10-14 years	Rheumatic heart disease	Number	1997	247.82506696810242	278.1913305760497	221.67935745343812
Deaths	High-middle SDI	Both	10-14 years	Rheumatic heart disease	Rate	1997	0.2531098619396263	0.28412367698045593	0.22640660303796747
Deaths	High-middle SDI	Both	15-19 years	Rheumatic heart disease	Number	1997	438.69423553320365	489.857647569213	401.1059701621494
Deaths	High-middle SDI	Both	15-19 years	Rheumatic heart disease	Rate	1997	0.4796120633203449	0.535547582015443	0.43851787048388663
Deaths	High-middle SDI	Both	5-19 years	Rheumatic heart disease	Number	1997	838.6914747355576	929.1014102337615	771.8314030810361
Deaths	High-middle SDI	Both	5-19 years	Rheumatic heart disease	Rate	1997	0.30032042370326084	0.33269460533467204	0.27637902731021013
Deaths	Eastern Sub-Saharan Africa	Both	5-9 years	Rheumatic heart disease	Number	1997	96.97321158069268	134.62196391093482	63.88016668058425
Deaths	Eastern Sub-Saharan Africa	Both	5-9 years	Rheumatic heart disease	Rate	1997	0.28035412545724697	0.38919844299661804	0.18468057282908484
Deaths	Eastern Sub-Saharan Africa	Both	10-14 years	Rheumatic heart disease	Number	1997	161.33377985407373	203.73195270767712	119.29674688433413
Deaths	Eastern Sub-Saharan Africa	Both	10-14 years	Rheumatic heart disease	Rate	1997	0.5321825063493181	0.6720389326617187	0.39351735150350836
Deaths	Eastern Sub-Saharan Africa	Both	15-19 years	Rheumatic heart disease	Number	1997	179.9665413177422	222.9597578741432	148.7130421909324
Deaths	Eastern Sub-Saharan Africa	Both	15-19 years	Rheumatic heart disease	Rate	1997	0.6926940214899562	0.8581755818687894	0.5723988164075847
Deaths	Eastern Sub-Saharan Africa	Both	5-19 years	Rheumatic heart disease	Number	1997	438.273532752509	546.6705551169447	339.0529457331227
Deaths	Eastern Sub-Saharan Africa	Both	5-19 years	Rheumatic heart disease	Rate	1997	0.4822249048394378	0.6014923026817943	0.373054182544064
Deaths	South Asia	Both	5-19 years	Rheumatic heart disease	Number	1997	11512.093155872686	14393.15530627421	9363.742345628882
Deaths	South Asia	Both	5-19 years	Rheumatic heart disease	Rate	1997	2.638147162276432	3.2983803478067673	2.145824392048698
Deaths	Oceania	Both	5-9 years	Rheumatic heart disease	Number	1995	26.58080334864896	40.40128155564715	15.86328351592272
Deaths	Oceania	Both	5-9 years	Rheumatic heart disease	Rate	1995	2.7269493401613043	4.14480505478939	1.627429011423608
Deaths	Oceania	Both	10-14 years	Rheumatic heart disease	Number	1995	40.69164310328182	61.92023193989988	23.590214408564037
Deaths	Oceania	Both	10-14 years	Rheumatic heart disease	Rate	1995	4.6323803011027405	7.049065626326867	2.6855353136675997
Deaths	Oceania	Both	15-19 years	Rheumatic heart disease	Number	1995	54.45065002362728	84.66679781710415	28.498952669677053
Deaths	Oceania	Both	15-19 years	Rheumatic heart disease	Rate	1995	7.050913678088317	10.96365759728333	3.690381200272606
Deaths	Oceania	Both	5-19 years	Rheumatic heart disease	Number	1995	121.72309647555826	175.16747962204906	70.97258939862019
Deaths	Oceania	Both	5-19 years	Rheumatic heart disease	Rate	1995	4.636342334178968	6.67199919208606	2.703293214868204
Deaths	Southeast Asia	Both	5-9 years	Rheumatic heart disease	Number	1997	338.3947629834653	423.1335746263974	255.25019718347176
Deaths	Southeast Asia	Both	5-9 years	Rheumatic heart disease	Rate	1997	0.5786381775952866	0.7235373217438384	0.4364651143738247
Deaths	Southeast Asia	Both	10-14 years	Rheumatic heart disease	Number	1997	780.763084501837	921.8197599676903	648.7021883927133
Deaths	Southeast Asia	Both	10-14 years	Rheumatic heart disease	Rate	1997	1.3703089312265742	1.617875992268292	1.138530266230417
Deaths	Southeast Asia	Both	15-19 years	Rheumatic heart disease	Number	1997	932.4372437575164	1166.4646273753194	697.1679551540757
Deaths	Southeast Asia	Both	15-19 years	Rheumatic heart disease	Rate	1997	1.7257713227957472	2.1589133386262023	1.2903307672788964
Deaths	Southeast Asia	Both	5-19 years	Rheumatic heart disease	Number	1997	2051.595091242819	2404.5626260709837	1666.6641276790147
Deaths	Southeast Asia	Both	5-19 years	Rheumatic heart disease	Rate	1997	1.2104622212295022	1.4187166999293814	0.9833489905709158
Deaths	Low-middle SDI	Both	5-9 years	Rheumatic heart disease	Number	1995	2631.430565707783	3502.6414879038284	1949.1716842606706
Deaths	Low-middle SDI	Both	5-9 years	Rheumatic heart disease	Rate	1995	1.5670970088864955	2.0859296347876253	1.1607910754010564
Deaths	Low-middle SDI	Both	10-14 years	Rheumatic heart disease	Number	1995	2824.016312918679	3698.5235957443397	2186.850462786844
Deaths	Low-middle SDI	Both	10-14 years	Rheumatic heart disease	Rate	1995	1.8333684367737009	2.401103843515829	1.4197165207851299
Deaths	Low-middle SDI	Both	15-19 years	Rheumatic heart disease	Number	1995	4552.405578636607	5302.159415970604	3764.404190736863
Deaths	Low-middle SDI	Both	15-19 years	Rheumatic heart disease	Rate	1995	3.473644065112311	4.045732364883358	2.8723715516914035
Deaths	Low-middle SDI	Both	5-19 years	Rheumatic heart disease	Number	1995	10007.852457263078	12474.851612946479	8141.243161087328
Deaths	Low-middle SDI	Both	5-19 years	Rheumatic heart disease	Rate	1995	2.20920263464027	2.753785107020324	1.7971543762786346
Deaths	Central Latin America	Both	5-9 years	Rheumatic heart disease	Number	1994	15.471949264750453	16.971594541426793	14.167183138247067
Deaths	Central Latin America	Both	5-9 years	Rheumatic heart disease	Rate	1994	0.06990274133483786	0.07667818469208498	0.06400776795541895
Deaths	Central Latin America	Both	10-14 years	Rheumatic heart disease	Number	1994	34.177232786693374	36.34858355746182	32.15474379228846
Deaths	Central Latin America	Both	10-14 years	Rheumatic heart disease	Rate	1994	0.1625601616567572	0.17288794724761014	0.15294042035319894
Deaths	Central Latin America	Both	15-19 years	Rheumatic heart disease	Number	1994	58.126540581851145	61.50706835190989	54.794756707619875
Deaths	Central Latin America	Both	15-19 years	Rheumatic heart disease	Rate	1994	0.2976191716725436	0.31492813010477944	0.28055979144941984
Deaths	Central Latin America	Both	5-19 years	Rheumatic heart disease	Number	1994	107.77572263329499	112.84504583416741	103.10301277160148
Deaths	Central Latin America	Both	5-19 years	Rheumatic heart disease	Rate	1994	0.17192289477540623	0.1800094350272539	0.16446902867050142
Deaths	Australasia	Both	5-9 years	Rheumatic heart disease	Number	1998	0.5929990898792699	0.6904223108323634	0.504885356862967
Deaths	Australasia	Both	5-9 years	Rheumatic heart disease	Rate	1998	0.03583482918696503	0.0417220970450132	0.030510132023757037
Deaths	Australasia	Both	10-14 years	Rheumatic heart disease	Number	1998	1.2985009651089598	1.492798310748196	1.1308544812676002
Deaths	Australasia	Both	10-14 years	Rheumatic heart disease	Rate	1998	0.08046316524362886	0.09250303263583858	0.07007475037579022
Deaths	Australasia	Both	15-19 years	Rheumatic heart disease	Number	1998	2.680822431899998	3.0459282379016153	2.3403307520698085
Deaths	Australasia	Both	15-19 years	Rheumatic heart disease	Rate	1998	0.17001872508039093	0.19317386691940083	0.1484246199966833
Deaths	Australasia	Both	5-19 years	Rheumatic heart disease	Number	1998	4.572322486888231	5.0132678114179745	4.140966587140816
Deaths	Australasia	Both	5-19 years	Rheumatic heart disease	Rate	1998	0.09436465989963184	0.10346499254303224	0.08546223604565162
Deaths	Low-middle SDI	Both	5-9 years	Rheumatic heart disease	Number	1997	2506.930154772431	3303.4939960970437	1888.6045154911137
Deaths	Low-middle SDI	Both	5-9 years	Rheumatic heart disease	Rate	1997	1.4731123999326992	1.9411860994569814	1.1097743289905895
Deaths	Low-middle SDI	Both	10-14 years	Rheumatic heart disease	Number	1997	2712.1833847985567	3481.5908209386384	2118.3013036259717
Deaths	Low-middle SDI	Both	10-14 years	Rheumatic heart disease	Rate	1997	1.7045786758431059	2.188143141295691	1.3313300462681175
Deaths	Low-middle SDI	Both	15-19 years	Rheumatic heart disease	Number	1997	4734.408409683962	5568.7292309050135	3892.425597303947
Deaths	Low-middle SDI	Both	15-19 years	Rheumatic heart disease	Rate	1997	3.4438544834161893	4.050747520969196	2.8313880393630777
Deaths	Low-middle SDI	Both	5-19 years	Rheumatic heart disease	Number	1997	9953.521949254944	12161.808181625303	8123.354365088517
Deaths	Low-middle SDI	Both	5-19 years	Rheumatic heart disease	Rate	1997	2.1324485874899657	2.6055531710734865	1.7403523727407968
Deaths	Eastern Europe	Both	5-9 years	Rheumatic heart disease	Number	1999	7.4711607724351055	7.733151257730904	7.209497800276334
Deaths	Eastern Europe	Both	5-9 years	Rheumatic heart disease	Rate	1999	0.05641605710862242	0.05839439362560599	0.054440193701294125
Deaths	Eastern Europe	Both	10-14 years	Rheumatic heart disease	Number	1999	18.14850719718291	18.748190052385862	17.556247582501147
Deaths	Eastern Europe	Both	10-14 years	Rheumatic heart disease	Rate	1999	0.09994879991255387	0.1032514176460373	0.09668706399780584
Deaths	Eastern Europe	Both	15-19 years	Rheumatic heart disease	Number	1999	50.84943248844984	52.45248002313081	49.06924318861649
Deaths	Eastern Europe	Both	15-19 years	Rheumatic heart disease	Rate	1999	0.2822477352149553	0.2911457015041247	0.2723665158277775
Deaths	Eastern Europe	Both	5-19 years	Rheumatic heart disease	Number	1999	76.4691004580679	78.22199782589604	74.44604299699262
Deaths	Eastern Europe	Both	5-19 years	Rheumatic heart disease	Rate	1999	0.15474356470627365	0.15829074370585802	0.15064968729360445
Deaths	Andean Latin America	Both	5-9 years	Rheumatic heart disease	Number	1995	6.238404697766966	8.664930958401	4.741787969397683
Deaths	Andean Latin America	Both	5-9 years	Rheumatic heart disease	Rate	1995	0.11930698386057038	0.16571332385296325	0.09068479012553936
Deaths	Andean Latin America	Both	10-14 years	Rheumatic heart disease	Number	1995	14.488599258220251	19.768642568401777	11.552767734526038
Deaths	Andean Latin America	Both	10-14 years	Rheumatic heart disease	Rate	1995	0.29290483751396545	0.39964740111672165	0.23355339572927072
Deaths	Andean Latin America	Both	15-19 years	Rheumatic heart disease	Number	1995	22.729587591332123	28.835589743472962	17.926576696964347
Deaths	Andean Latin America	Both	15-19 years	Rheumatic heart disease	Rate	1995	0.5038722771624924	0.6392308795302523	0.3973985443304789
Deaths	Andean Latin America	Both	5-19 years	Rheumatic heart disease	Number	1995	43.456591547319334	55.39720801270307	36.002795220732125
Deaths	Andean Latin America	Both	5-19 years	Rheumatic heart disease	Rate	1995	0.2958974117823512	0.37720147593900516	0.24514425875173765
Deaths	Southeast Asia	Both	5-9 years	Rheumatic heart disease	Number	1999	318.54884870763584	390.16925163302733	241.5451936341666
Deaths	Southeast Asia	Both	5-9 years	Rheumatic heart disease	Rate	1999	0.5417263429894459	0.6635244882899562	0.4107734023996114
Deaths	Southeast Asia	Both	10-14 years	Rheumatic heart disease	Number	1999	736.1370110896573	867.7445547725669	603.7891726689157
Deaths	Southeast Asia	Both	10-14 years	Rheumatic heart disease	Rate	1999	1.2877163951764865	1.5179360270878457	1.056201773804189
Deaths	Southeast Asia	Both	15-19 years	Rheumatic heart disease	Number	1999	888.5126545973479	1131.257897309398	679.8263137494554
Deaths	Southeast Asia	Both	15-19 years	Rheumatic heart disease	Rate	1999	1.62028979604212	2.0629595067873683	1.2397298266374719
Deaths	Southeast Asia	Both	5-19 years	Rheumatic heart disease	Number	1999	1943.198514394642	2309.986912131668	1588.2703057568717
Deaths	Southeast Asia	Both	5-19 years	Rheumatic heart disease	Rate	1999	1.1376689288429407	1.3524096053483952	0.9298719426133233
Deaths	Central Europe	Both	5-9 years	Rheumatic heart disease	Number	1999	2.3994355793802202	2.646940328313542	2.1643491689662007
Deaths	Central Europe	Both	5-9 years	Rheumatic heart disease	Rate	1999	0.03042513212283939	0.03356352214757659	0.02744420812613089
Deaths	Central Europe	Both	10-14 years	Rheumatic heart disease	Number	1999	5.526121184575438	5.990584420919639	5.0844190094204595
Deaths	Central Europe	Both	10-14 years	Rheumatic heart disease	Rate	1999	0.05982780218775409	0.06485625047894372	0.055045773441292065
Deaths	Central Europe	Both	15-19 years	Rheumatic heart disease	Number	1999	16.774771243318767	17.906572003241994	15.703477508718738
Deaths	Central Europe	Both	15-19 years	Rheumatic heart disease	Rate	1999	0.1725399797771254	0.18418132363787518	0.16152099199946082
Deaths	Central Europe	Both	5-19 years	Rheumatic heart disease	Number	1999	24.700328007274454	26.087575066650622	23.390966637438062
Deaths	Central Europe	Both	5-19 years	Rheumatic heart disease	Rate	1999	0.09200979934394699	0.09717735515681279	0.08713237112226994
Deaths	High-income Asia Pacific	Both	5-9 years	Rheumatic heart disease	Number	1999	1.0101395291826378	1.1607495124740004	0.8784523072789904
Deaths	High-income Asia Pacific	Both	5-9 years	Rheumatic heart disease	Rate	1999	0.010093640234532793	0.011598583802380371	0.008777779006474475
Deaths	High-income Asia Pacific	Both	10-14 years	Rheumatic heart disease	Number	1999	2.175856924506921	2.4842644576162933	1.9359318880409662
Deaths	High-income Asia Pacific	Both	10-14 years	Rheumatic heart disease	Rate	1999	0.021136148064779363	0.02413200096791555	0.018805530165194262
Deaths	High-income Asia Pacific	Both	15-19 years	Rheumatic heart disease	Number	1999	6.444324253409203	7.296876309016269	5.865409496523858
Deaths	High-income Asia Pacific	Both	15-19 years	Rheumatic heart disease	Rate	1999	0.053040305212700874	0.060057273859986354	0.04827552085519566
Deaths	High-income Asia Pacific	Both	5-19 years	Rheumatic heart disease	Number	1999	9.630320707098768	10.40918937706587	9.01634934592707
Deaths	High-income Asia Pacific	Both	5-19 years	Rheumatic heart disease	Rate	1999	0.02967555929922754	0.03207562094877176	0.027783624015800524
Deaths	Caribbean	Both	5-9 years	Rheumatic heart disease	Number	1999	29.760499121230485	39.61976636289317	20.737073691834265
Deaths	Caribbean	Both	5-9 years	Rheumatic heart disease	Rate	1999	0.7427928587815988	0.9888704957894431	0.5175770133281759
Deaths	Caribbean	Both	10-14 years	Rheumatic heart disease	Number	1999	43.05399203077414	57.31856596284426	31.02097918255477
Deaths	Caribbean	Both	10-14 years	Rheumatic heart disease	Rate	1999	1.080681422211872	1.4387309158137058	0.7786454709576314
Deaths	Caribbean	Both	15-19 years	Rheumatic heart disease	Number	1999	51.43645100683541	68.58725245294583	37.23296293896374
Deaths	Caribbean	Both	15-19 years	Rheumatic heart disease	Rate	1999	1.4284425065065176	1.904737688750369	1.0339972113964444
Deaths	Caribbean	Both	5-19 years	Rheumatic heart disease	Number	1999	124.25094215883998	158.53777226226907	93.30484683171775
Deaths	Caribbean	Both	5-19 years	Rheumatic heart disease	Rate	1999	1.0719224635085525	1.3677175919139597	0.8049481117437732
Deaths	Southern Latin America	Both	5-9 years	Rheumatic heart disease	Number	1998	2.1147400573142283	2.424532732340931	1.8095316045238343
Deaths	Southern Latin America	Both	5-9 years	Rheumatic heart disease	Rate	1998	0.03979788853267481	0.04562796410452078	0.034054084729757864
Deaths	Southern Latin America	Both	10-14 years	Rheumatic heart disease	Number	1998	3.9883200454963013	4.511589675488642	3.538658960122668
Deaths	Southern Latin America	Both	10-14 years	Rheumatic heart disease	Rate	1998	0.07955453437765456	0.08999212998009784	0.07058519945303006
Deaths	Southern Latin America	Both	15-19 years	Rheumatic heart disease	Number	1998	10.749402553306961	12.330566563188517	9.35953014710974
Deaths	Southern Latin America	Both	15-19 years	Rheumatic heart disease	Rate	1998	0.22156831148696945	0.2541595032407523	0.1929200512049406
Deaths	Southern Latin America	Both	5-19 years	Rheumatic heart disease	Number	1998	16.852462656117464	18.68189095918343	15.25385622347425
Deaths	Southern Latin America	Both	5-19 years	Rheumatic heart disease	Rate	1998	0.11102834993010637	0.12308109319674784	0.10049632039674897
Deaths	Low SDI	Both	5-9 years	Rheumatic heart disease	Number	1997	1019.3218363020793	1419.4922874067286	719.4131969295383
Deaths	Low SDI	Both	5-9 years	Rheumatic heart disease	Rate	1997	1.1538762922854464	1.606870802908279	0.8143785433909498
Deaths	Low SDI	Both	10-14 years	Rheumatic heart disease	Number	1997	936.6803055526693	1260.459854841804	692.5272318569951
Deaths	Low SDI	Both	10-14 years	Rheumatic heart disease	Rate	1997	1.2293156080154213	1.6542495488037716	0.9088848458228295
Deaths	Low SDI	Both	15-19 years	Rheumatic heart disease	Number	1997	1450.0180155311182	1856.715173140922	1134.4951963141855
Deaths	Low SDI	Both	15-19 years	Rheumatic heart disease	Rate	1997	2.2976685196588584	2.942112413504208	1.7976975943436873
Deaths	Low SDI	Both	5-19 years	Rheumatic heart disease	Number	1997	3406.0201573858703	4476.199611106592	2591.5026667982033
Deaths	Low SDI	Both	5-19 years	Rheumatic heart disease	Rate	1997	1.496215063200775	1.9663293153177868	1.1384093890285145
Deaths	High-income North America	Both	5-9 years	Rheumatic heart disease	Number	1998	3.36682998429829	3.541801109715177	3.2096747795418863
Deaths	High-income North America	Both	5-9 years	Rheumatic heart disease	Rate	1998	0.014744686806779438	0.015510954915514814	0.014056441696395182
Deaths	High-income North America	Both	10-14 years	Rheumatic heart disease	Number	1998	5.990313666263199	6.2316131278212055	5.748350701877906
Deaths	High-income North America	Both	10-14 years	Rheumatic heart disease	Rate	1998	0.027303648394608727	0.028403483231854897	0.026200789333771842
Deaths	High-income North America	Both	15-19 years	Rheumatic heart disease	Number	1998	11.695674674411288	12.173876637087963	11.231256852067945
Deaths	High-income North America	Both	15-19 years	Rheumatic heart disease	Rate	1998	0.053376343404481684	0.05555874612062184	0.05125684830405833
Deaths	High-income North America	Both	5-19 years	Rheumatic heart disease	Number	1998	21.052818324972787	21.71052383804595	20.402320541910473
Deaths	High-income North America	Both	5-19 years	Rheumatic heart disease	Rate	1998	0.03157029956066193	0.03255657891527876	0.03059482874445949
Deaths	South Asia	Both	5-9 years	Rheumatic heart disease	Number	2006	2198.662089156521	2963.075861244832	1682.1576297641889
Deaths	South Asia	Both	5-9 years	Rheumatic heart disease	Rate	2006	1.288149612817188	1.7360034733098844	0.9855405749546087
Deaths	South Asia	Both	10-14 years	Rheumatic heart disease	Number	2006	2658.35352048298	3370.140719343232	2133.4532673132726
Deaths	South Asia	Both	10-14 years	Rheumatic heart disease	Rate	2006	1.5981717654455818	2.0260900973976748	1.282607730102888
Deaths	South Asia	Both	15-19 years	Rheumatic heart disease	Number	2006	6192.369713738725	7037.477664772401	5424.23841360242
Deaths	South Asia	Both	15-19 years	Rheumatic heart disease	Rate	2006	4.018694640796588	4.567148778826905	3.5201964435011073
Deaths	Western Europe	Both	5-9 years	Rheumatic heart disease	Number	1997	5.854362648570831	6.212746291482508	5.543462959140466
Deaths	Western Europe	Both	5-9 years	Rheumatic heart disease	Rate	1997	0.025044457316085508	0.026577591559123176	0.023714455321175963
Deaths	Western Europe	Both	10-14 years	Rheumatic heart disease	Number	1997	9.111043534390266	9.766601908966145	8.554784050441658
Deaths	Western Europe	Both	10-14 years	Rheumatic heart disease	Rate	1997	0.03861475517236224	0.04139316645312154	0.036257196051510364
Deaths	Western Europe	Both	15-19 years	Rheumatic heart disease	Number	1997	18.211330559835876	19.21670916222212	17.196577444516656
Deaths	Western Europe	Both	15-19 years	Rheumatic heart disease	Rate	1997	0.07326384399227968	0.07730846340305733	0.06918151109039981
Deaths	Western Europe	Both	5-19 years	Rheumatic heart disease	Number	1997	33.17673674279699	34.52437725813853	32.04980342905206
Deaths	Western Europe	Both	5-19 years	Rheumatic heart disease	Rate	1997	0.04618927764534917	0.04806548814826266	0.044620339864641756
Deaths	Low SDI	Both	5-9 years	Rheumatic heart disease	Number	1998	991.003442405563	1357.0476855955674	706.5571481451616
Deaths	Low SDI	Both	5-9 years	Rheumatic heart disease	Rate	1998	1.093237779186043	1.4970440409862007	0.7794473101235972
Deaths	Low SDI	Both	10-14 years	Rheumatic heart disease	Number	1998	951.169548108174	1286.232946104721	706.0412040233183
Deaths	Low SDI	Both	10-14 years	Rheumatic heart disease	Rate	1998	1.2177200817049507	1.6466798073355802	0.9038983158789664
Deaths	Low SDI	Both	15-19 years	Rheumatic heart disease	Number	1998	1536.575068162848	1944.381252978897	1197.6390118428194
Deaths	Low SDI	Both	15-19 years	Rheumatic heart disease	Rate	1998	2.357116962300771	2.9826945181766145	1.8371866679465483
Deaths	Low SDI	Both	5-19 years	Rheumatic heart disease	Number	1998	3478.7480586765855	4543.764075833923	2655.146546328663
Deaths	Low SDI	Both	5-19 years	Rheumatic heart disease	Rate	1998	1.4869754188499655	1.9422117887976413	1.1349306075752685
Deaths	Western Sub-Saharan Africa	Both	5-9 years	Rheumatic heart disease	Number	1998	113.45586163299612	152.18794824525028	79.5100350683644
Deaths	Western Sub-Saharan Africa	Both	5-9 years	Rheumatic heart disease	Rate	1998	0.3222754618160983	0.4322953490251265	0.22585111868049224
Deaths	Western Sub-Saharan Africa	Both	10-14 years	Rheumatic heart disease	Number	1998	188.9744924881614	252.2159631271828	132.67250259108272
Deaths	Western Sub-Saharan Africa	Both	10-14 years	Rheumatic heart disease	Rate	1998	0.6312146206174013	0.8424544571217768	0.44315411189495774
Deaths	Western Sub-Saharan Africa	Both	15-19 years	Rheumatic heart disease	Number	1998	216.93633149004705	303.297087234677	150.3346242434754
Deaths	Western Sub-Saharan Africa	Both	15-19 years	Rheumatic heart disease	Rate	1998	0.8461881284643178	1.1830493898969836	0.5863995830399168
Deaths	Western Sub-Saharan Africa	Both	5-19 years	Rheumatic heart disease	Number	1998	519.3666856112042	688.1570209230235	372.02120417201246
Deaths	Western Sub-Saharan Africa	Both	5-19 years	Rheumatic heart disease	Rate	1998	0.5721173613267901	0.7580512764804327	0.4098063961072734
Deaths	Middle SDI	Both	5-9 years	Rheumatic heart disease	Number	1997	1016.9681347293753	1162.8113248819834	881.9864265887276
Deaths	Middle SDI	Both	5-9 years	Rheumatic heart disease	Rate	1997	0.5036267981497372	0.5758518132511664	0.4367806471661109
Deaths	Middle SDI	Both	10-14 years	Rheumatic heart disease	Number	1997	1507.9198096262273	1686.9198598678995	1326.8375611029362
Deaths	Middle SDI	Both	10-14 years	Rheumatic heart disease	Rate	1997	0.735805546147871	0.8231505288769049	0.6474445325702385
Deaths	Middle SDI	Both	15-19 years	Rheumatic heart disease	Number	1997	2314.2934070713063	2561.9678525847926	2094.7387335667595
Deaths	Middle SDI	Both	15-19 years	Rheumatic heart disease	Rate	1997	1.28395454114272	1.4213626710152727	1.1621470731639703
Deaths	Middle SDI	Both	5-19 years	Rheumatic heart disease	Number	1997	4839.181351426907	5341.48945467964	4387.940610730631
Deaths	Middle SDI	Both	5-19 years	Rheumatic heart disease	Rate	1997	0.8242365145439978	0.9097924485306746	0.7473786602248819
Deaths	Low SDI	Both	5-9 years	Rheumatic heart disease	Number	2000	887.625346415295	1226.0529626961518	633.6129323922436
Deaths	Low SDI	Both	5-9 years	Rheumatic heart disease	Rate	2000	0.9287513659785	1.2828592248573236	0.6629698879572232
Deaths	Low SDI	Both	10-14 years	Rheumatic heart disease	Number	2000	1099.845985837878	1462.7254528387693	821.4084149405572
Deaths	Low SDI	Both	10-14 years	Rheumatic heart disease	Rate	2000	1.3439996339442277	1.7874343303426754	1.003752000929288
Deaths	Low SDI	Both	15-19 years	Rheumatic heart disease	Number	2000	1770.726971506025	2210.1429632775844	1391.6843591331142
Deaths	Low SDI	Both	15-19 years	Rheumatic heart disease	Rate	2000	2.5601358042537874	3.195448097791204	2.012111981897684
Deaths	Low SDI	Both	5-19 years	Rheumatic heart disease	Number	2000	3758.198303759199	4869.282090901536	2941.2245849917417
Deaths	Low SDI	Both	5-19 years	Rheumatic heart disease	Rate	2000	1.5241846954260794	1.9747987308814356	1.1928507055551532
Deaths	East Asia	Both	5-9 years	Rheumatic heart disease	Number	1998	217.2846358199594	246.05826293018552	189.891991851755
Deaths	East Asia	Both	5-9 years	Rheumatic heart disease	Rate	1998	0.20161973742857375	0.22831896133338067	0.1762019361951723
Deaths	East Asia	Both	10-14 years	Rheumatic heart disease	Number	1998	358.28680744676063	402.4883794671626	319.45542169217725
Deaths	East Asia	Both	10-14 years	Rheumatic heart disease	Rate	1998	0.28495301415745383	0.3201074516525684	0.2540695984561275
Deaths	East Asia	Both	15-19 years	Rheumatic heart disease	Number	1998	586.4586493525615	666.0556784589282	519.3569759874147
Deaths	East Asia	Both	15-19 years	Rheumatic heart disease	Rate	1998	0.5806517642998823	0.659460654636251	0.5142145055605646
Deaths	East Asia	Both	5-19 years	Rheumatic heart disease	Number	1998	1162.030092619281	1284.3199915195164	1054.4998140910782
Deaths	East Asia	Both	5-19 years	Rheumatic heart disease	Rate	1998	0.3473879717235057	0.3839464397107401	0.31524188050432167
Deaths	Oceania	Both	5-9 years	Rheumatic heart disease	Number	1998	30.528663227491755	45.67450510090179	19.910076376140015
Deaths	Oceania	Both	5-9 years	Rheumatic heart disease	Rate	1998	2.93263372149735	4.3875682624382115	1.912594761950644
Deaths	Oceania	Both	10-14 years	Rheumatic heart disease	Number	1998	45.739588771608766	70.16839799971173	27.98246985405368
Deaths	Oceania	Both	10-14 years	Rheumatic heart disease	Rate	1998	4.881673276575881	7.488899716298986	2.9864998564201004
Deaths	Oceania	Both	15-19 years	Rheumatic heart disease	Number	1998	59.73616090342345	89.57834522064694	35.269107073465555
Deaths	Oceania	Both	15-19 years	Rheumatic heart disease	Rate	1998	7.2089883039284155	10.810357298068302	4.256292613006557
Deaths	Oceania	Both	5-19 years	Rheumatic heart disease	Number	1998	136.004412902524	196.57088720609323	85.65776506269155
Deaths	Oceania	Both	5-19 years	Rheumatic heart disease	Rate	1998	4.845881480873042	7.0038846656652405	3.0520140380133793
Deaths	High-income Asia Pacific	Both	5-9 years	Rheumatic heart disease	Number	2001	0.8460829350454481	0.973137043302449	0.7422824868979377
Deaths	High-income Asia Pacific	Both	5-9 years	Rheumatic heart disease	Rate	2001	0.008448297468747005	0.009716956670724496	0.007411830442861051
Deaths	High-income Asia Pacific	Both	10-14 years	Rheumatic heart disease	Number	2001	1.6745068244239543	1.927836284452113	1.474136900884892
Deaths	High-income Asia Pacific	Both	10-14 years	Rheumatic heart disease	Rate	2001	0.016751704173448977	0.01928600269699854	0.014747210888963476
Deaths	High-income Asia Pacific	Both	15-19 years	Rheumatic heart disease	Number	2001	5.109432578225586	5.6536473310430555	4.702149169620557
Deaths	High-income Asia Pacific	Both	15-19 years	Rheumatic heart disease	Rate	2001	0.04486880106288935	0.0496478568789339	0.0412922163918649
Deaths	High-income Asia Pacific	Both	5-19 years	Rheumatic heart disease	Number	2001	7.630022337694988	8.25624249101705	7.133013705109384
Deaths	High-income Asia Pacific	Both	5-19 years	Rheumatic heart disease	Rate	2001	0.024300697603302158	0.02629513299358831	0.022717785266725406
Deaths	Low SDI	Both	5-9 years	Rheumatic heart disease	Number	2001	934.4701980603022	1284.0255226979455	682.852483829637
Deaths	Low SDI	Both	5-9 years	Rheumatic heart disease	Rate	2001	0.9516332667580935	1.3076087448290794	0.6953941829814685
Deaths	Low SDI	Both	10-14 years	Rheumatic heart disease	Number	2001	1067.899799056548	1392.8016060291554	800.4789149712719
Deaths	Low SDI	Both	10-14 years	Rheumatic heart disease	Rate	2001	1.2751958108457602	1.6631661274931826	0.9558643610042233
Deaths	Low SDI	Both	15-19 years	Rheumatic heart disease	Number	2001	1677.5688807374913	2080.126340727663	1315.4165105167967
Deaths	Low SDI	Both	15-19 years	Rheumatic heart disease	Rate	2001	2.361238943489478	2.927853144811054	1.8514963690646409
Deaths	Low SDI	Both	5-19 years	Rheumatic heart disease	Number	2001	3679.938877854343	4716.271234155778	2874.865196954573
Deaths	Low SDI	Both	5-19 years	Rheumatic heart disease	Rate	2001	1.4545984678514698	1.8642377329851112	1.1363706435276166
Deaths	Tropical Latin America	Both	5-9 years	Rheumatic heart disease	Number	1997	36.04357001672581	40.20607423406818	30.890715708358954
Deaths	Tropical Latin America	Both	5-9 years	Rheumatic heart disease	Rate	1997	0.2047032673614665	0.2283434953771836	0.17543851604324714
Deaths	Tropical Latin America	Both	10-14 years	Rheumatic heart disease	Number	1997	97.30858355670847	104.62530326771912	89.07954078967029
Deaths	Tropical Latin America	Both	10-14 years	Rheumatic heart disease	Rate	1997	0.5109027339588057	0.5493179689497377	0.46769749662130433
Deaths	Tropical Latin America	Both	15-19 years	Rheumatic heart disease	Number	1997	145.84505623466762	155.4468525487445	135.65020925550027
Deaths	Tropical Latin America	Both	15-19 years	Rheumatic heart disease	Rate	1997	0.7935091863761294	0.8457503372086478	0.7380413841720438
Deaths	Tropical Latin America	Both	5-19 years	Rheumatic heart disease	Number	1997	279.197209808102	296.4875268057043	258.7590676580449
Deaths	Tropical Latin America	Both	5-19 years	Rheumatic heart disease	Rate	1997	0.5073188416542372	0.5387364320989525	0.47018145547384466
Deaths	Southern Latin America	Both	5-9 years	Rheumatic heart disease	Number	1999	1.8568077184242404	2.1593153780311245	1.5885320853448504
Deaths	Southern Latin America	Both	5-9 years	Rheumatic heart disease	Rate	1999	0.03507179963331793	0.04078563199194258	0.030004549450920598
Deaths	Southern Latin America	Both	10-14 years	Rheumatic heart disease	Number	1999	3.790449258046843	4.273652215781397	3.373827313350601
Deaths	Southern Latin America	Both	10-14 years	Rheumatic heart disease	Rate	1999	0.07462699560061667	0.0841403758218421	0.06642447344101711
Deaths	Southern Latin America	Both	15-19 years	Rheumatic heart disease	Number	1999	10.486199024473569	12.102310889149955	9.096100636691911
Deaths	Southern Latin America	Both	15-19 years	Rheumatic heart disease	Rate	1999	0.21507770475431282	0.24822504724414896	0.18656602288283908
Deaths	Southern Latin America	Both	5-19 years	Rheumatic heart disease	Number	1999	16.133456000944644	17.79282127885148	14.515697495563314
Deaths	Southern Latin America	Both	5-19 years	Rheumatic heart disease	Rate	1999	0.10579983504916776	0.11668160599016013	0.09519091263299652
Deaths	High-income North America	Both	5-9 years	Rheumatic heart disease	Number	1997	3.60049332809162	3.7889789192941317	3.4371050685833504
Deaths	High-income North America	Both	5-9 years	Rheumatic heart disease	Rate	1997	0.01586120870689261	0.016691541949556774	0.01514143642899472
Deaths	High-income North America	Both	10-14 years	Rheumatic heart disease	Number	1997	6.733511382258432	7.006256725215828	6.4653730048765805
Deaths	High-income North America	Both	10-14 years	Rheumatic heart disease	Rate	1997	0.031076104588882828	0.03233486280917895	0.02983860816439228
Deaths	High-income North America	Both	15-19 years	Rheumatic heart disease	Number	1997	13.933908404609808	14.537800349870322	13.3775812025594
Deaths	High-income North America	Both	15-19 years	Rheumatic heart disease	Rate	1997	0.06474383335220824	0.06754981415324118	0.06215886188455194
Deaths	High-income North America	Both	5-19 years	Rheumatic heart disease	Number	1997	24.267913114959846	25.034434161080405	23.530298084843906
Deaths	High-income North America	Both	5-19 years	Rheumatic heart disease	Rate	1997	0.03683128395921462	0.03799462891502692	0.03571180951169657
Deaths	High-income Asia Pacific	Both	5-9 years	Rheumatic heart disease	Number	2003	0.7395043537922894	0.8446901492689808	0.6623069211825248
Deaths	High-income Asia Pacific	Both	5-9 years	Rheumatic heart disease	Rate	2003	0.007512980689624638	0.00858161381691676	0.0067286948128593175
Deaths	High-income Asia Pacific	Both	10-14 years	Rheumatic heart disease	Number	2003	1.5294758200699836	1.7290734746496284	1.3677691682935706
Deaths	High-income Asia Pacific	Both	10-14 years	Rheumatic heart disease	Rate	2003	0.015340562275316197	0.017342516284596324	0.013718653037290184
Deaths	High-income Asia Pacific	Both	15-19 years	Rheumatic heart disease	Number	2003	4.69677677445262	5.12656330204991	4.382800014926224
Deaths	High-income Asia Pacific	Both	15-19 years	Rheumatic heart disease	Rate	2003	0.043957110982626404	0.047979481003529466	0.041018604017692896
Deaths	High-income Asia Pacific	Both	5-19 years	Rheumatic heart disease	Number	2003	6.965756948314884	7.499427306126764	6.589939710790838
Deaths	High-income Asia Pacific	Both	5-19 years	Rheumatic heart disease	Rate	2003	0.022839991310848108	0.024589840814027965	0.02160772574327146
Deaths	Middle SDI	Both	5-9 years	Rheumatic heart disease	Number	1995	1142.6230925279924	1304.5180391924594	970.2465002008348
Deaths	Middle SDI	Both	5-9 years	Rheumatic heart disease	Rate	1995	0.5556658430406215	0.6343965221338432	0.47183786413637563
Deaths	Middle SDI	Both	10-14 years	Rheumatic heart disease	Number	1995	1560.0828894200301	1740.2026998960398	1374.4975817362515
Deaths	Middle SDI	Both	10-14 years	Rheumatic heart disease	Rate	1995	0.7987951706183438	0.8910202925760725	0.703771599421667
Deaths	Middle SDI	Both	15-19 years	Rheumatic heart disease	Number	1995	2350.8022854705964	2599.218209547206	2132.385262510574
Deaths	Middle SDI	Both	15-19 years	Rheumatic heart disease	Rate	1995	1.3167639745960216	1.4559101467610618	1.194421202917674
Deaths	Middle SDI	Both	5-19 years	Rheumatic heart disease	Number	1995	5053.508267418624	5537.075293499997	4531.814700313177
Deaths	Middle SDI	Both	5-19 years	Rheumatic heart disease	Rate	1995	0.8720995914048305	0.9555502525190823	0.7820693148849536
Deaths	South Asia	Both	5-9 years	Rheumatic heart disease	Number	2003	2134.9806403492476	2875.608486706652	1601.2497674150454
Deaths	South Asia	Both	5-9 years	Rheumatic heart disease	Rate	2003	1.275151048897243	1.717502776719309	0.9563718199017259
Deaths	South Asia	Both	10-14 years	Rheumatic heart disease	Number	2003	2517.1001608160277	3202.843914614199	1981.6344090671723
Deaths	South Asia	Both	10-14 years	Rheumatic heart disease	Rate	2003	1.5674057967091244	1.994420482692801	1.2339696719590159
Deaths	South Asia	Both	15-19 years	Rheumatic heart disease	Number	2003	6223.792393054992	7065.839526181793	5399.61413438623
Deaths	South Asia	Both	15-19 years	Rheumatic heart disease	Rate	2003	4.204712082574007	4.773588023665143	3.6479081174728583
Deaths	Low SDI	Both	5-9 years	Rheumatic heart disease	Number	2003	823.3123920859441	1111.3603881039833	603.5385225854417
Deaths	Low SDI	Both	5-9 years	Rheumatic heart disease	Rate	2003	0.7918852911477913	1.068938051902876	0.5805005284392587
Deaths	Low SDI	Both	10-14 years	Rheumatic heart disease	Number	2003	929.2729991188763	1217.615226502672	694.1493446698039
Deaths	Low SDI	Both	10-14 years	Rheumatic heart disease	Rate	2003	1.0538866651952759	1.3808950133778017	0.7872333950251382
Deaths	Low SDI	Both	15-19 years	Rheumatic heart disease	Number	2003	1585.1703341064242	1957.0601405210436	1257.4735393435847
Deaths	Low SDI	Both	15-19 years	Rheumatic heart disease	Rate	2003	2.119212170123544	2.616391171484947	1.6811147489001284
Deaths	Low SDI	Both	5-19 years	Rheumatic heart disease	Number	2003	3337.7557253112445	4239.978786658423	2633.417076755447
Deaths	Low SDI	Both	5-19 years	Rheumatic heart disease	Rate	2003	1.2503560303490466	1.5883376378467706	0.9865038646704107
Deaths	Global	Both	5-9 years	Rheumatic heart disease	Number	2000	4097.500461028879	5236.680837432921	3254.4457699746595
Deaths	Global	Both	5-9 years	Rheumatic heart disease	Rate	2000	0.6809898676302336	0.8703175568184749	0.5408772043306425
Deaths	Global	Both	10-14 years	Rheumatic heart disease	Number	2000	5516.092840541972	6675.143661959234	4566.360137295557
Deaths	Global	Both	10-14 years	Rheumatic heart disease	Rate	2000	0.8845718381939042	1.0704395792380328	0.7322707752152399
Deaths	Global	Both	15-19 years	Rheumatic heart disease	Number	2000	9686.438173463655	10831.260687451873	8425.777026140635
Deaths	Global	Both	15-19 years	Rheumatic heart disease	Rate	2000	1.70296918477468	1.9042400160591022	1.4813328053452182
Deaths	Global	Both	5-19 years	Rheumatic heart disease	Number	2000	19300.031475034488	22487.070107711043	16462.913476520884
Deaths	Global	Both	5-19 years	Rheumatic heart disease	Rate	2000	1.075759776228252	1.253401350064741	0.9176223438016707
Deaths	Oceania	Both	5-9 years	Rheumatic heart disease	Number	1999	32.05707055329207	48.3870794320918	20.770174968981422
Deaths	Oceania	Both	5-9 years	Rheumatic heart disease	Rate	1999	3.0095327128856484	4.5426015514983495	1.9499136989948385
Deaths	Oceania	Both	10-14 years	Rheumatic heart disease	Number	1999	48.03205000058102	72.1681824398377	28.99320395380701
Deaths	Oceania	Both	10-14 years	Rheumatic heart disease	Rate	1999	5.012850720719326	7.531811058494645	3.0258671727324917
Deaths	Oceania	Both	15-19 years	Rheumatic heart disease	Number	1999	61.99483384768843	93.75832368679092	36.664821576612425
Deaths	Oceania	Both	15-19 years	Rheumatic heart disease	Rate	1999	7.306806038851717	11.050499585019901	4.321372009280769
Deaths	Oceania	Both	5-19 years	Rheumatic heart disease	Number	1999	142.08395440156156	204.63407605866666	90.47577839299323
Deaths	Oceania	Both	5-19 years	Rheumatic heart disease	Rate	1999	4.94753000640864	7.125598635667162	3.1504727633593603
Deaths	Eastern Sub-Saharan Africa	Both	5-9 years	Rheumatic heart disease	Number	1999	94.20814337678641	130.99308609196484	63.12923272971367
Deaths	Eastern Sub-Saharan Africa	Both	5-9 years	Rheumatic heart disease	Rate	1999	0.2577330350003042	0.3583686551120084	0.17270788029008965
Deaths	Eastern Sub-Saharan Africa	Both	10-14 years	Rheumatic heart disease	Number	1999	156.20399718305333	197.70254208611348	116.84135086247034
Deaths	Eastern Sub-Saharan Africa	Both	10-14 years	Rheumatic heart disease	Rate	1999	0.48968668163700274	0.6197812061870336	0.3662880234414079
Deaths	Eastern Sub-Saharan Africa	Both	15-19 years	Rheumatic heart disease	Number	1999	177.2598639626036	221.08384144098386	146.41545032172664
Deaths	Eastern Sub-Saharan Africa	Both	15-19 years	Rheumatic heart disease	Rate	1999	0.6440188548259523	0.8032397137311537	0.5319552240258842
Deaths	Eastern Sub-Saharan Africa	Both	5-19 years	Rheumatic heart disease	Number	1999	427.6720045224434	537.235137744592	334.84649321251703
Deaths	Eastern Sub-Saharan Africa	Both	5-19 years	Rheumatic heart disease	Rate	1999	0.44560591174846337	0.5597634421858144	0.34888787511437175
Deaths	Tropical Latin America	Both	5-9 years	Rheumatic heart disease	Number	1995	39.623420604284476	44.666377212438455	34.14492115674272
Deaths	Tropical Latin America	Both	5-9 years	Rheumatic heart disease	Rate	1995	0.22072723668303756	0.24881965929205224	0.19020856803243957
Deaths	Tropical Latin America	Both	10-14 years	Rheumatic heart disease	Number	1995	108.12020829911593	116.62061591402592	98.45476176723353
Deaths	Tropical Latin America	Both	10-14 years	Rheumatic heart disease	Rate	1995	0.5672058082423234	0.6117995123005459	0.5165002324911879
Deaths	Tropical Latin America	Both	15-19 years	Rheumatic heart disease	Number	1995	141.98588780359955	152.28381257872857	132.60353582652127
Deaths	Tropical Latin America	Both	15-19 years	Rheumatic heart disease	Rate	1995	0.8049121240783541	0.8632906336089192	0.7517239588631812
Deaths	Tropical Latin America	Both	5-19 years	Rheumatic heart disease	Number	1995	289.7295167069999	309.9735909097066	269.4164761373643
Deaths	Tropical Latin America	Both	5-19 years	Rheumatic heart disease	Rate	1995	0.5301242850730057	0.5671653000363784	0.4929570808750052
Deaths	Global	Both	5-9 years	Rheumatic heart disease	Number	1999	4275.469733949875	5392.535095428003	3380.5904194580844
Deaths	Global	Both	5-9 years	Rheumatic heart disease	Rate	1999	0.7056919566799867	0.8900703033260433	0.5579867514667242
Deaths	Global	Both	10-14 years	Rheumatic heart disease	Number	1999	5443.800096303319	6607.580746049799	4475.242209786702
Deaths	Global	Both	10-14 years	Rheumatic heart disease	Rate	1999	0.8792513638801926	1.0672185385458866	0.7228154500605528
Deaths	Global	Both	15-19 years	Rheumatic heart disease	Number	1999	9675.94942035283	10901.21472989659	8392.358398813387
Deaths	Global	Both	15-19 years	Rheumatic heart disease	Rate	1999	1.7367710151062425	1.956698299032991	1.5063746390388884
Deaths	Global	Both	5-19 years	Rheumatic heart disease	Number	1999	19395.21925060604	22664.159219296285	16487.07170744424
Deaths	Global	Both	5-19 years	Rheumatic heart disease	Rate	1999	1.0883239245386351	1.2717539507650732	0.9251390434390135
Deaths	Central Europe	Both	5-9 years	Rheumatic heart disease	Number	1998	2.892111409731751	3.1687060416963218	2.6318865623312866
Deaths	Central Europe	Both	5-9 years	Rheumatic heart disease	Rate	1998	0.03520325963999889	0.038570015364316534	0.03203575964778133
Deaths	Central Europe	Both	10-14 years	Rheumatic heart disease	Number	1998	6.3010776193448015	6.840506289666061	5.804958146800983
Deaths	Central Europe	Both	10-14 years	Rheumatic heart disease	Rate	1998	0.06695228393021872	0.07268399899187258	0.06168075201207697
Deaths	Central Europe	Both	15-19 years	Rheumatic heart disease	Number	1998	19.78374792556423	21.1298588787541	18.591179072875338
Deaths	Central Europe	Both	15-19 years	Rheumatic heart disease	Rate	1998	0.20045929128484707	0.21409879218641942	0.18837555932880626
Deaths	Central Europe	Both	5-19 years	Rheumatic heart disease	Number	1998	28.976936954640777	30.7225593629424	27.498547169818604
Deaths	Central Europe	Both	5-19 years	Rheumatic heart disease	Rate	1998	0.10538612151431896	0.1117347695970119	0.10000937083315893
Deaths	Central Sub-Saharan Africa	Both	5-9 years	Rheumatic heart disease	Number	1998	35.56443732919886	50.12087927972061	22.549382765794917
Deaths	Central Sub-Saharan Africa	Both	5-9 years	Rheumatic heart disease	Rate	1998	0.34543018092627714	0.4868139551181258	0.21901759042225483
Deaths	Central Sub-Saharan Africa	Both	10-14 years	Rheumatic heart disease	Number	1998	46.15533803273713	64.51690303664532	28.73456216422684
Deaths	Central Sub-Saharan Africa	Both	10-14 years	Rheumatic heart disease	Rate	1998	0.5308233468285555	0.7419960476215057	0.3304704744411024
Deaths	Central Sub-Saharan Africa	Both	15-19 years	Rheumatic heart disease	Number	1998	66.22414244912407	99.53469219310675	39.73194333439038
Deaths	Central Sub-Saharan Africa	Both	15-19 years	Rheumatic heart disease	Rate	1998	0.9150960841301943	1.375386734996081	0.5490225228377311
Deaths	Central Sub-Saharan Africa	Both	5-19 years	Rheumatic heart disease	Number	1998	147.94391781106003	206.1797511925245	100.18110170963384
Deaths	Central Sub-Saharan Africa	Both	5-19 years	Rheumatic heart disease	Rate	1998	0.564077377599076	0.7861177065436259	0.38196834296037546
Deaths	Eastern Europe	Both	5-9 years	Rheumatic heart disease	Number	1998	8.331612345407258	8.59822788656195	8.054616819547372
Deaths	Eastern Europe	Both	5-9 years	Rheumatic heart disease	Rate	1998	0.05818938935954195	0.06005147737928852	0.05625480577152889
Deaths	Eastern Europe	Both	10-14 years	Rheumatic heart disease	Number	1998	16.853552492771584	17.473766388591034	16.200978986096
Deaths	Eastern Europe	Both	10-14 years	Rheumatic heart disease	Rate	1998	0.09125439494032556	0.09461257380622698	0.08772100335826546
Deaths	Eastern Europe	Both	15-19 years	Rheumatic heart disease	Number	1998	52.13960441310279	53.86633402423153	50.359150320030245
Deaths	Eastern Europe	Both	15-19 years	Rheumatic heart disease	Rate	1998	0.2961708308164448	0.30597924707276086	0.28605724108151176
Deaths	Eastern Europe	Both	5-19 years	Rheumatic heart disease	Number	1998	77.3247692512816	79.40900680334998	75.17291350663405
Deaths	Eastern Europe	Both	5-19 years	Rheumatic heart disease	Rate	1998	0.15344827290837895	0.1575843687000957	0.14917799120225342
Deaths	South Asia	Both	5-19 years	Rheumatic heart disease	Number	1999	12222.155768228235	15016.831727614128	10041.755244915044
Deaths	South Asia	Both	5-19 years	Rheumatic heart disease	Rate	1999	2.7118807242784455	3.3319700120098488	2.2280883178888407
Deaths	Western Europe	Both	5-9 years	Rheumatic heart disease	Number	1999	4.787655355575211	5.098038396109563	4.5179336980473535
Deaths	Western Europe	Both	5-9 years	Rheumatic heart disease	Rate	1999	0.020886820039420436	0.022240909719952667	0.01971012136269591
Deaths	Western Europe	Both	10-14 years	Rheumatic heart disease	Number	1999	8.119378339911952	8.746135213091906	7.645616098225688
Deaths	Western Europe	Both	10-14 years	Rheumatic heart disease	Rate	1999	0.03428399197059928	0.036930466455227476	0.032283535752159184
Deaths	Western Europe	Both	15-19 years	Rheumatic heart disease	Number	1999	16.542902526229636	17.539896411710224	15.607328421597094
Deaths	Western Europe	Both	15-19 years	Rheumatic heart disease	Rate	1999	0.06714302536639974	0.0711895453550675	0.06334579113015325
Deaths	Western Europe	Both	5-19 years	Rheumatic heart disease	Number	1999	29.449936221716793	30.728139641573307	28.371250354339832
Deaths	Western Europe	Both	5-19 years	Rheumatic heart disease	Rate	1999	0.04133735697319367	0.043131505206764495	0.0398232612404899
Deaths	High-middle SDI	Both	5-9 years	Rheumatic heart disease	Number	1998	144.23363028081272	167.81366625808133	125.41998204939952
Deaths	High-middle SDI	Both	5-9 years	Rheumatic heart disease	Rate	1998	0.16682582234807136	0.19409934299125395	0.14506527779641423
Deaths	High-middle SDI	Both	10-14 years	Rheumatic heart disease	Number	1998	242.1161606882212	274.6682712572976	218.0183423161985
Deaths	High-middle SDI	Both	10-14 years	Rheumatic heart disease	Rate	1998	0.24309731298711912	0.27578133783249986	0.21890184053935455
Deaths	High-middle SDI	Both	15-19 years	Rheumatic heart disease	Number	1998	425.6048908626873	471.48254353746285	391.56635440860117
Deaths	High-middle SDI	Both	15-19 years	Rheumatic heart disease	Rate	1998	0.4610605337557122	0.5107600919229502	0.42418636684007033
Deaths	High-middle SDI	Both	5-19 years	Rheumatic heart disease	Number	1998	811.9546818317207	893.5484967304328	752.2941264676516
Deaths	High-middle SDI	Both	5-19 years	Rheumatic heart disease	Rate	1998	0.2916881141706739	0.32100002840473524	0.2702555449966626
Deaths	Southern Latin America	Both	5-9 years	Rheumatic heart disease	Number	1997	2.119419880067754	2.430106689028646	1.8466841407137558
Deaths	Southern Latin America	Both	5-9 years	Rheumatic heart disease	Rate	1997	0.03989566605851515	0.045743991487402394	0.03476172630366981
Deaths	Southern Latin America	Both	10-14 years	Rheumatic heart disease	Number	1997	4.2679691943091	4.834775640391836	3.7358252249908297
Deaths	Southern Latin America	Both	10-14 years	Rheumatic heart disease	Rate	1997	0.08598891541100148	0.0974086490894001	0.07526754403250206
Deaths	Southern Latin America	Both	15-19 years	Rheumatic heart disease	Number	1997	10.96190090687324	12.665648284816383	9.607577231463788
Deaths	Southern Latin America	Both	15-19 years	Rheumatic heart disease	Rate	1997	0.22791958391848546	0.2633438590311652	0.1997605181494515
Deaths	Southern Latin America	Both	5-19 years	Rheumatic heart disease	Number	1997	17.349289981250095	19.251805148507213	15.700279141976877
Deaths	Southern Latin America	Both	5-19 years	Rheumatic heart disease	Rate	1997	0.11500755149727247	0.12761922674791001	0.10407634340620743
Deaths	Caribbean	Both	5-9 years	Rheumatic heart disease	Number	1998	29.737817071661265	39.14958936203993	20.61522622583557
Deaths	Caribbean	Both	5-9 years	Rheumatic heart disease	Rate	1998	0.7384206828398573	0.9721247003421215	0.5118973389975606
Deaths	Caribbean	Both	10-14 years	Rheumatic heart disease	Number	1998	41.63993007854762	55.449563068835864	29.837171679957013
Deaths	Caribbean	Both	10-14 years	Rheumatic heart disease	Rate	1998	1.0611382354937169	1.4130583649580972	0.7603606357856061
Deaths	Caribbean	Both	15-19 years	Rheumatic heart disease	Number	1998	48.059852600531876	65.46868687376919	36.034047089760755
Deaths	Caribbean	Both	15-19 years	Rheumatic heart disease	Rate	1998	1.3578868700567828	1.8497574481692503	1.0181088116290335
Deaths	Caribbean	Both	5-19 years	Rheumatic heart disease	Number	1998	119.43759975074074	149.5616479111424	90.65058906730178
Deaths	Caribbean	Both	5-19 years	Rheumatic heart disease	Rate	1998	1.039436326822915	1.3015985775231214	0.788909987483781
Deaths	Southeast Asia	Both	5-9 years	Rheumatic heart disease	Number	1998	328.9740380492822	404.9420736247933	250.13609217373028
Deaths	Southeast Asia	Both	5-9 years	Rheumatic heart disease	Rate	1998	0.5606142948282675	0.6900736495730754	0.4262642418732968
Deaths	Southeast Asia	Both	10-14 years	Rheumatic heart disease	Number	1998	757.3213232979537	894.0384464387392	632.6963788059911
Deaths	Southeast Asia	Both	10-14 years	Rheumatic heart disease	Rate	1998	1.3277845594908553	1.5674858323057044	1.109284073721845
Deaths	Southeast Asia	Both	15-19 years	Rheumatic heart disease	Number	1998	909.3116078430251	1149.8857433024832	682.1716386799021
Deaths	Southeast Asia	Both	15-19 years	Rheumatic heart disease	Rate	1998	1.6679247145272198	2.1092030868122476	1.2512882557418794
Deaths	Southeast Asia	Both	5-19 years	Rheumatic heart disease	Number	1998	1995.606969190259	2346.2621375311046	1624.839045161622
Deaths	Southeast Asia	Both	5-19 years	Rheumatic heart disease	Rate	1998	1.1722659695540705	1.3782489748454494	0.9544682635672358
Deaths	South Asia	Both	5-19 years	Rheumatic heart disease	Number	1998	11948.139157122605	14629.014310798042	9835.27980266669
Deaths	South Asia	Both	5-19 years	Rheumatic heart disease	Rate	1998	2.693419749575443	3.2977583825709416	2.2171265763431593
Deaths	Andean Latin America	Both	5-9 years	Rheumatic heart disease	Number	2000	5.312333468136958	7.140477166587944	4.0874424628040416
Deaths	Andean Latin America	Both	5-9 years	Rheumatic heart disease	Rate	2000	0.095325391369445	0.12812990459883405	0.07334574435206338
Deaths	Andean Latin America	Both	10-14 years	Rheumatic heart disease	Number	2000	12.188232753595976	15.914847915065373	9.869890394037913
Deaths	Andean Latin America	Both	10-14 years	Rheumatic heart disease	Rate	2000	0.233134980403236	0.3044172056613021	0.18879001985888644
Deaths	Andean Latin America	Both	15-19 years	Rheumatic heart disease	Number	2000	19.441265598408688	24.689379903576974	15.185810576133083
Deaths	Andean Latin America	Both	15-19 years	Rheumatic heart disease	Rate	2000	0.4022831982744115	0.5108784024758086	0.314228331279844
Deaths	Andean Latin America	Both	5-19 years	Rheumatic heart disease	Number	2000	36.94183182014166	45.917928099148206	30.607860127765314
Deaths	Andean Latin America	Both	5-19 years	Rheumatic heart disease	Rate	2000	0.23629848536374817	0.29371409933587367	0.19578322546726049
Deaths	Western Sub-Saharan Africa	Both	5-9 years	Rheumatic heart disease	Number	1997	115.71957399509466	156.09817867537882	80.35233730683507
Deaths	Western Sub-Saharan Africa	Both	5-9 years	Rheumatic heart disease	Rate	1997	0.3379033560663279	0.4558096493898926	0.23463035255300999
Deaths	Western Sub-Saharan Africa	Both	10-14 years	Rheumatic heart disease	Number	1997	192.64458878223036	258.2685784427583	135.4033509526849
Deaths	Western Sub-Saharan Africa	Both	10-14 years	Rheumatic heart disease	Rate	1997	0.662254409923608	0.88785003565174	0.4654761748237639
Deaths	Western Sub-Saharan Africa	Both	15-19 years	Rheumatic heart disease	Number	1997	221.09123631967358	312.28016142443096	153.68205202973235
Deaths	Western Sub-Saharan Africa	Both	15-19 years	Rheumatic heart disease	Rate	1997	0.8913400633307241	1.258972646290334	0.6195766610618386
Deaths	Western Sub-Saharan Africa	Both	5-19 years	Rheumatic heart disease	Number	1997	529.4553990969986	699.3564563585248	382.3309364316836
Deaths	Western Sub-Saharan Africa	Both	5-19 years	Rheumatic heart disease	Rate	1997	0.6006986931153737	0.7934615646055581	0.4337772251332045
Deaths	Central Asia	Both	5-9 years	Rheumatic heart disease	Number	1998	34.6763366179724	39.29209073320365	30.796266853437626
Deaths	Central Asia	Both	5-9 years	Rheumatic heart disease	Rate	1998	0.3900655959421297	0.441987080599389	0.34641964390070573
Deaths	Central Asia	Both	10-14 years	Rheumatic heart disease	Number	1998	61.066121931002755	66.59484898481851	55.756276263557574
Deaths	Central Asia	Both	10-14 years	Rheumatic heart disease	Rate	1998	0.7160568987865271	0.7808863496048633	0.6537940351653224
Deaths	Central Asia	Both	15-19 years	Rheumatic heart disease	Number	1998	128.1185770313481	143.50030806822676	114.36780208452852
Deaths	Central Asia	Both	15-19 years	Rheumatic heart disease	Rate	1998	1.789295977247082	2.0041162640869006	1.597253520434952
Deaths	Central Asia	Both	5-19 years	Rheumatic heart disease	Number	1998	223.8610355803234	246.334061992541	202.86433790586267
Deaths	Central Asia	Both	5-19 years	Rheumatic heart disease	Rate	1998	0.9108090535264199	1.0022436163270652	0.8253811348782292
Deaths	High SDI	Both	5-9 years	Rheumatic heart disease	Number	1999	17.34860078041954	20.129317144633266	15.271820792808374
Deaths	High SDI	Both	5-9 years	Rheumatic heart disease	Rate	1999	0.028073058692365753	0.03257274225114011	0.02471246683707672
Deaths	High SDI	Both	10-14 years	Rheumatic heart disease	Number	1999	30.62093808867709	35.290536740685226	27.12807720398988
Deaths	High SDI	Both	10-14 years	Rheumatic heart disease	Rate	1999	0.048441583235289194	0.0558287753298479	0.04291596181948328
Deaths	High SDI	Both	15-19 years	Rheumatic heart disease	Number	1999	58.00430791282524	63.56265629335701	53.91314676449178
Deaths	High SDI	Both	15-19 years	Rheumatic heart disease	Rate	1999	0.08827291243950716	0.09673179450461791	0.08204684539694355
Deaths	High SDI	Both	5-19 years	Rheumatic heart disease	Number	1999	105.97384678192184	115.13335637981587	98.52661328278913
Deaths	High SDI	Both	5-19 years	Rheumatic heart disease	Rate	1999	0.05556504852330128	0.06036763530024412	0.05166025594183337
Deaths	Western Sub-Saharan Africa	Both	5-9 years	Rheumatic heart disease	Number	2000	111.81538263571252	152.01334806749176	80.19776717212426
Deaths	Western Sub-Saharan Africa	Both	5-9 years	Rheumatic heart disease	Rate	2000	0.29995518468842747	0.40778997325657323	0.2151379845659172
Deaths	Western Sub-Saharan Africa	Both	10-14 years	Rheumatic heart disease	Number	2000	184.91127999954998	248.51765714202887	131.65979035298312
Deaths	Western Sub-Saharan Africa	Both	10-14 years	Rheumatic heart disease	Rate	2000	0.5836282878072186	0.7843866243747625	0.41555268027432296
Deaths	Western Sub-Saharan Africa	Both	15-19 years	Rheumatic heart disease	Number	2000	210.50240850659716	304.1652769026224	144.59733247670636
Deaths	Western Sub-Saharan Africa	Both	15-19 years	Rheumatic heart disease	Rate	2000	0.7704197980585062	1.1132174347562573	0.5292131737438597
Deaths	Western Sub-Saharan Africa	Both	5-19 years	Rheumatic heart disease	Number	2000	507.2290711418598	679.5354367343447	365.1131367894859
Deaths	Western Sub-Saharan Africa	Both	5-19 years	Rheumatic heart disease	Rate	2000	0.5268078964318392	0.7057652140698999	0.3792063477724155
Deaths	High SDI	Both	5-9 years	Rheumatic heart disease	Number	1998	18.592170961339896	21.76569159149312	16.413953343026918
Deaths	High SDI	Both	5-9 years	Rheumatic heart disease	Rate	1998	0.029844380900905496	0.03493855514661981	0.026347879259372063
Deaths	High SDI	Both	10-14 years	Rheumatic heart disease	Number	1998	32.6793704900593	37.58330010677663	28.787514042669603
Deaths	High SDI	Both	10-14 years	Rheumatic heart disease	Rate	1998	0.05178217830351438	0.05955271225177338	0.04561532742884039
Deaths	High SDI	Both	15-19 years	Rheumatic heart disease	Number	1998	61.790534490674865	67.41669263126866	57.627770865912936
Deaths	High SDI	Both	15-19 years	Rheumatic heart disease	Rate	1998	0.09455991068017035	0.10316978945257929	0.08818950848532359
Deaths	High SDI	Both	5-19 years	Rheumatic heart disease	Number	1998	113.06207594207395	123.38954402052188	105.19437487989941
Deaths	High SDI	Both	5-19 years	Rheumatic heart disease	Rate	1998	0.059271845451435344	0.06468593401075039	0.05514726912882979
Deaths	Low-middle SDI	Both	5-9 years	Rheumatic heart disease	Number	1998	2502.1639868260477	3260.043726593807	1912.669723427199
Deaths	Low-middle SDI	Both	5-9 years	Rheumatic heart disease	Rate	1998	1.459290211219253	1.9012942090976581	1.1154905191618787
Deaths	Low-middle SDI	Both	10-14 years	Rheumatic heart disease	Number	1998	2647.1763118048284	3392.8874583783004	2062.8143379430535
Deaths	Low-middle SDI	Both	10-14 years	Rheumatic heart disease	Rate	1998	1.6423201786545343	2.104962752934081	1.2797793622261557
Deaths	Low-middle SDI	Both	15-19 years	Rheumatic heart disease	Number	1998	5025.388762995117	5884.031798180446	4188.123924886517
Deaths	Low-middle SDI	Both	15-19 years	Rheumatic heart disease	Rate	1998	3.5675404201710905	4.177094004777026	2.973163289721944
Deaths	Low-middle SDI	Both	5-19 years	Rheumatic heart disease	Number	1998	10174.72906162598	12302.961875769019	8385.627547578331
Deaths	Low-middle SDI	Both	5-19 years	Rheumatic heart disease	Rate	1998	2.148771165175882	2.5982264063045197	1.770936067880057
Deaths	Andean Latin America	Both	5-9 years	Rheumatic heart disease	Number	1997	5.76518392568176	8.022674107113499	4.372089073025403
Deaths	Andean Latin America	Both	5-9 years	Rheumatic heart disease	Rate	1997	0.10709337957391857	0.14902825207772585	0.08121541318790136
Deaths	Andean Latin America	Both	10-14 years	Rheumatic heart disease	Number	1997	13.474312681426989	17.53208893282848	10.705236437482684
Deaths	Andean Latin America	Both	10-14 years	Rheumatic heart disease	Rate	1997	0.26671171842829206	0.34703169486023233	0.21190038215142545
Deaths	Andean Latin America	Both	15-19 years	Rheumatic heart disease	Number	1997	21.188263974708708	26.692510755341683	16.775184766905973
Deaths	Andean Latin America	Both	15-19 years	Rheumatic heart disease	Rate	1997	0.45547307688189	0.5737950035902162	0.3606074112614941
Deaths	Andean Latin America	Both	5-19 years	Rheumatic heart disease	Number	1997	40.4277605818175	50.81851543339086	34.0043895012312
Deaths	Andean Latin America	Both	5-19 years	Rheumatic heart disease	Rate	1997	0.26795954711714026	0.33683058830672064	0.22538475244762443
Deaths	Central Latin America	Both	5-9 years	Rheumatic heart disease	Number	2000	11.303918154534243	12.249967710188592	10.43187981463667
Deaths	Central Latin America	Both	5-9 years	Rheumatic heart disease	Rate	2000	0.047794195369358757	0.051794195782835076	0.044107122425547894
Deaths	Central Latin America	Both	10-14 years	Rheumatic heart disease	Number	2000	23.540290586726737	25.11503635854373	21.96405524877235
Deaths	Central Latin America	Both	10-14 years	Rheumatic heart disease	Rate	2000	0.10566586065768648	0.11273445935161748	0.09859057571290658
Deaths	Central Latin America	Both	15-19 years	Rheumatic heart disease	Number	2000	37.706769487784726	39.91451028791015	35.57575198190646
Deaths	Central Latin America	Both	15-19 years	Rheumatic heart disease	Rate	2000	0.18290518679777287	0.19361433130772154	0.17256820592466324
Deaths	Central Latin America	Both	5-19 years	Rheumatic heart disease	Number	2000	72.5509782290457	76.19034668172138	69.36747913311716
Deaths	Central Latin America	Both	5-19 years	Rheumatic heart disease	Rate	2000	0.10902583696884788	0.11449489060914916	0.10424184008975093
Deaths	High-income Asia Pacific	Both	5-9 years	Rheumatic heart disease	Number	2004	0.6618823421540321	0.7538900971494138	0.588822192117754
Deaths	High-income Asia Pacific	Both	5-9 years	Rheumatic heart disease	Rate	2004	0.006808316137897606	0.007754734924517859	0.006056797979986918
Deaths	High-income Asia Pacific	Both	10-14 years	Rheumatic heart disease	Number	2004	1.4221354830075785	1.6115749537238302	1.2749129616375379
Deaths	High-income Asia Pacific	Both	10-14 years	Rheumatic heart disease	Rate	2004	0.01421419620937631	0.016107637332768068	0.01274271207147456
Deaths	High-income Asia Pacific	Both	15-19 years	Rheumatic heart disease	Number	2004	4.389585359637085	4.8180741115088495	4.0961772977215425
Deaths	High-income Asia Pacific	Both	15-19 years	Rheumatic heart disease	Rate	2004	0.04213920961542488	0.0462526225812611	0.03932254635205532
Deaths	High-income Asia Pacific	Both	5-19 years	Rheumatic heart disease	Number	2004	6.473603184798702	6.96750979781692	6.113977848422515
Deaths	High-income Asia Pacific	Both	5-19 years	Rheumatic heart disease	Rate	2004	0.021475895276649448	0.023114408851675403	0.02028285396065088
Deaths	Australasia	Both	5-9 years	Rheumatic heart disease	Number	1999	0.621563172525273	0.7209702773884915	0.5264504107625916
Deaths	Australasia	Both	5-9 years	Rheumatic heart disease	Rate	1999	0.03732591509792232	0.04329547912659535	0.03161423360324946
Deaths	Australasia	Both	10-14 years	Rheumatic heart disease	Number	1999	1.258467387166627	1.4421168433042124	1.0990482772653034
Deaths	Australasia	Both	10-14 years	Rheumatic heart disease	Rate	1999	0.0772653368526923	0.08854074790901838	0.06747758124385254
Deaths	Australasia	Both	15-19 years	Rheumatic heart disease	Number	1999	2.740688481789087	3.0981643600057085	2.4145202000848007
Deaths	Australasia	Both	15-19 years	Rheumatic heart disease	Rate	1999	0.17171782491723586	0.19411547451353908	0.15128175264436997
Deaths	Australasia	Both	5-19 years	Rheumatic heart disease	Number	1999	4.620719041480987	5.05172854191853	4.187295935215676
Deaths	Australasia	Both	5-19 years	Rheumatic heart disease	Rate	1999	0.09449255950837694	0.10330659699976197	0.08562916437584057
Deaths	Eastern Sub-Saharan Africa	Both	5-9 years	Rheumatic heart disease	Number	1998	95.82764311337893	133.57875245547825	63.780293081673015
Deaths	Eastern Sub-Saharan Africa	Both	5-9 years	Rheumatic heart disease	Rate	1998	0.26936574746419195	0.375481847737113	0.17928257193076544
Deaths	Eastern Sub-Saharan Africa	Both	10-14 years	Rheumatic heart disease	Number	1998	159.73464230340792	202.06859003123705	119.08411704148492
Deaths	Eastern Sub-Saharan Africa	Both	10-14 years	Rheumatic heart disease	Rate	1998	0.5133988080187613	0.6494632082564576	0.38274505055038227
Deaths	Eastern Sub-Saharan Africa	Both	15-19 years	Rheumatic heart disease	Number	1998	180.20910926525883	221.2119879009835	148.7386773873995
Deaths	Eastern Sub-Saharan Africa	Both	15-19 years	Rheumatic heart disease	Rate	1998	0.6723386540852033	0.8253154949783216	0.5549262330455136
Deaths	Eastern Sub-Saharan Africa	Both	5-19 years	Rheumatic heart disease	Number	1998	435.7713946820451	542.5909362679217	340.8605684946057
Deaths	Eastern Sub-Saharan Africa	Both	5-19 years	Rheumatic heart disease	Rate	1998	0.4661066258382156	0.5803621660360889	0.36458879908406866
Deaths	High-income North America	Both	5-9 years	Rheumatic heart disease	Number	2000	2.4695135402472776	2.5950288501549474	2.3664963358775433
Deaths	High-income North America	Both	5-9 years	Rheumatic heart disease	Rate	2000	0.010933803194545082	0.011489523855341858	0.01047769318750373
Deaths	High-income North America	Both	10-14 years	Rheumatic heart disease	Number	2000	4.540363511741925	4.73302225204931	4.341929269062125
Deaths	High-income North America	Both	10-14 years	Rheumatic heart disease	Rate	2000	0.01996484235496855	0.020811999497474087	0.019092289229500868
Deaths	High-income North America	Both	15-19 years	Rheumatic heart disease	Number	2000	8.810344443862832	9.199709609041552	8.449684052702779
Deaths	High-income North America	Both	15-19 years	Rheumatic heart disease	Rate	2000	0.03939238372609729	0.04113329432204788	0.037779816520137725
Deaths	High-income North America	Both	5-19 years	Rheumatic heart disease	Number	2000	15.820221495852035	16.331153951746224	15.289191053229652
Deaths	High-income North America	Both	5-19 years	Rheumatic heart disease	Rate	2000	0.023370390094890447	0.024125164028334988	0.022585926451344062
Deaths	High-income North America	Both	5-9 years	Rheumatic heart disease	Number	1999	2.795731342103195	2.9363652472251562	2.675035456417224
Deaths	High-income North America	Both	5-9 years	Rheumatic heart disease	Rate	1999	0.012265651738452168	0.01288265183315613	0.011736125285822978
Deaths	High-income North America	Both	10-14 years	Rheumatic heart disease	Number	1999	4.840020961012181	5.037832627137684	4.640429824285784
Deaths	High-income North America	Both	10-14 years	Rheumatic heart disease	Rate	1999	0.021683191201018467	0.02256938326773513	0.02078902714376984
Deaths	High-income North America	Both	15-19 years	Rheumatic heart disease	Number	1999	9.392486660967458	9.812429300017616	8.992577092877307
Deaths	High-income North America	Both	15-19 years	Rheumatic heart disease	Rate	1999	0.04230463715883223	0.04419609802684366	0.040503407113469926
Deaths	High-income North America	Both	5-19 years	Rheumatic heart disease	Number	1999	17.028238964082835	17.58722205232781	16.476508448341047
Deaths	High-income North America	Both	5-19 years	Rheumatic heart disease	Rate	1999	0.025295699608206323	0.0261260772130859	0.02447609580652589
Deaths	Low-middle SDI	Both	5-9 years	Rheumatic heart disease	Number	1999	2353.4720497591215	3078.8307545463476	1798.5333358684613
Deaths	Low-middle SDI	Both	5-9 years	Rheumatic heart disease	Rate	1999	1.3616700264614605	1.781347501213183	1.0405940173772112
Deaths	Low-middle SDI	Both	10-14 years	Rheumatic heart disease	Number	1999	2730.231200687568	3433.625040262744	2163.634115514878
Deaths	Low-middle SDI	Both	10-14 years	Rheumatic heart disease	Rate	1999	1.6746488848547667	2.1060913607746174	1.3271137835756301
Deaths	Low-middle SDI	Both	15-19 years	Rheumatic heart disease	Number	1999	5218.696314256652	6058.956101261451	4403.369264403223
Deaths	Low-middle SDI	Both	15-19 years	Rheumatic heart disease	Rate	1999	3.618711419037504	4.201358406540054	3.053353113459415
Deaths	Low-middle SDI	Both	5-19 years	Rheumatic heart disease	Number	1999	10302.399564703352	12421.146189883013	8555.196615591638
Deaths	Low-middle SDI	Both	5-19 years	Rheumatic heart disease	Rate	1999	2.14595570061123	2.587283603872962	1.7820191142632527
Deaths	Central Latin America	Both	5-9 years	Rheumatic heart disease	Number	1995	14.612990589684484	15.984184379267603	13.459236868680117
Deaths	Central Latin America	Both	5-9 years	Rheumatic heart disease	Rate	1995	0.06528138664128018	0.07140699326427272	0.060127161550430575
Deaths	Central Latin America	Both	10-14 years	Rheumatic heart disease	Number	1995	32.797630976677404	35.01711618863446	31.032079306101096
Deaths	Central Latin America	Both	10-14 years	Rheumatic heart disease	Rate	1995	0.15424904848919566	0.16468740857452202	0.14594556262344616
Deaths	Central Latin America	Both	15-19 years	Rheumatic heart disease	Number	1995	56.220785948939515	59.67789843802178	53.06975162856731
Deaths	Central Latin America	Both	15-19 years	Rheumatic heart disease	Rate	1995	0.28514793641080527	0.30268217175744644	0.2691661083582806
Deaths	Central Latin America	Both	5-19 years	Rheumatic heart disease	Number	1995	103.63140751530138	108.35855344059948	99.13757349973052
Deaths	Central Latin America	Both	5-19 years	Rheumatic heart disease	Rate	1995	0.16354997942939165	0.17101031059133293	0.1564578586290716
Deaths	Western Sub-Saharan Africa	Both	5-9 years	Rheumatic heart disease	Number	1999	112.54120238909317	153.08844297074	79.1967284628473
Deaths	Western Sub-Saharan Africa	Both	5-9 years	Rheumatic heart disease	Rate	1999	0.31077714390715117	0.42274640808573927	0.2186979751058637
Deaths	Western Sub-Saharan Africa	Both	10-14 years	Rheumatic heart disease	Number	1999	187.19359443259557	253.88067777394596	130.17943279388837
Deaths	Western Sub-Saharan Africa	Both	10-14 years	Rheumatic heart disease	Rate	1999	0.6076997963423623	0.8241907883981685	0.4226106936864022
Deaths	Western Sub-Saharan Africa	Both	15-19 years	Rheumatic heart disease	Number	1999	214.4327486180736	307.5438321702302	148.21350849900065
Deaths	Western Sub-Saharan Africa	Both	15-19 years	Rheumatic heart disease	Rate	1999	0.809905720244731	1.1615833425905209	0.5597977413640447
Deaths	Western Sub-Saharan Africa	Both	5-19 years	Rheumatic heart disease	Number	1999	514.1675454397626	689.1485504108635	363.84562219223596
Deaths	Western Sub-Saharan Africa	Both	5-19 years	Rheumatic heart disease	Rate	1999	0.5499546256056003	0.7371146553088908	0.38916999858446066
Deaths	South Asia	Both	5-9 years	Rheumatic heart disease	Number	2004	2196.0580985996053	2962.17679516764	1672.6362953434914
Deaths	South Asia	Both	5-9 years	Rheumatic heart disease	Rate	2004	1.3011078220966712	1.7550134038273277	0.9909938943700969
Deaths	South Asia	Both	10-14 years	Rheumatic heart disease	Number	2004	2551.6451641308295	3226.7055298665946	2029.6594481547081
Deaths	South Asia	Both	10-14 years	Rheumatic heart disease	Rate	2004	1.5713891650450726	1.9871141096338647	1.2499327533450666
Deaths	South Asia	Both	15-19 years	Rheumatic heart disease	Number	2004	6450.45107900151	7256.781936099777	5617.983194835831
Deaths	South Asia	Both	15-19 years	Rheumatic heart disease	Rate	2004	4.294075445197632	4.830851167044796	3.7399002632559695
Deaths	Australasia	Both	5-9 years	Rheumatic heart disease	Number	2000	0.658604213981217	0.7734347370936033	0.5558551256437442
Deaths	Australasia	Both	5-9 years	Rheumatic heart disease	Rate	2000	0.039516206207415826	0.04640602946376061	0.03335126818215841
Deaths	Australasia	Both	10-14 years	Rheumatic heart disease	Number	2000	1.2135197773848205	1.3963747031469298	1.0518586922607522
Deaths	Australasia	Both	10-14 years	Rheumatic heart disease	Rate	2000	0.07363330208672253	0.08472847518369701	0.0638241174830231
Deaths	Australasia	Both	15-19 years	Rheumatic heart disease	Number	2000	2.7939225080877232	3.214877376462846	2.4650104554774166
Deaths	Australasia	Both	15-19 years	Rheumatic heart disease	Rate	2000	0.17290528982808928	0.19895659343806785	0.15255016773006758
Deaths	Australasia	Both	5-19 years	Rheumatic heart disease	Number	2000	4.666046499453761	5.1516983097092135	4.229299333843492
Deaths	Australasia	Both	5-19 years	Rheumatic heart disease	Rate	2000	0.0946345387031251	0.1044842980313365	0.08577664014762136
Deaths	Global	Both	5-9 years	Rheumatic heart disease	Number	2003	3423.313119310214	4220.242458398598	2757.74021666017
Deaths	Global	Both	5-9 years	Rheumatic heart disease	Rate	2003	0.5734420924859058	0.7069364039447227	0.4619514094266639
Deaths	Global	Both	10-14 years	Rheumatic heart disease	Number	2003	4653.560224421317	5529.56267953962	3893.0283170109715
Deaths	Global	Both	10-14 years	Rheumatic heart disease	Rate	2003	0.7520709351004167	0.8936433987194952	0.6291598916850643
Deaths	Global	Both	15-19 years	Rheumatic heart disease	Number	2003	9070.584555523834	10066.206578404814	7946.496376972987
Deaths	Global	Both	15-19 years	Rheumatic heart disease	Rate	2003	1.4951123094614802	1.6592215499264469	1.3098278812767454
Deaths	Global	Both	5-19 years	Rheumatic heart disease	Number	2003	17147.457899255405	19714.895733954465	14772.32669305224
Deaths	Global	Both	5-19 years	Rheumatic heart disease	Rate	2003	0.9409143917930456	1.0817947032010258	0.8105863194080207
Deaths	Southern Latin America	Both	5-9 years	Rheumatic heart disease	Number	2001	1.5895707723528238	1.8418515993170006	1.351649700095539
Deaths	Southern Latin America	Both	5-9 years	Rheumatic heart disease	Rate	2001	0.03048356464466562	0.035321612142223166	0.02592089746895507
Deaths	Southern Latin America	Both	10-14 years	Rheumatic heart disease	Number	2001	3.274089648082364	3.679975492396217	2.8439013389617807
Deaths	Southern Latin America	Both	10-14 years	Rheumatic heart disease	Rate	2001	0.06287455275018122	0.07066905249572418	0.05461335637452436
Deaths	Southern Latin America	Both	15-19 years	Rheumatic heart disease	Number	2001	8.709825591094678	10.087776153039103	7.540299226748003
Deaths	Southern Latin America	Both	15-19 years	Rheumatic heart disease	Rate	2001	0.1771994113350288	0.20523350063699797	0.15340566470536976
Deaths	Southern Latin America	Both	5-19 years	Rheumatic heart disease	Number	2001	13.57348601152987	15.060180843528153	12.201740759160495
Deaths	Southern Latin America	Both	5-19 years	Rheumatic heart disease	Rate	2001	0.08850086838219424	0.09819430922262425	0.07955691353295959
Deaths	Central Europe	Both	5-9 years	Rheumatic heart disease	Number	2001	1.6655727546219972	1.84870734907715	1.4898595865126487
Deaths	Central Europe	Both	5-9 years	Rheumatic heart disease	Rate	2001	0.02296897078412446	0.025494476282416263	0.020545809974433175
Deaths	Central Europe	Both	10-14 years	Rheumatic heart disease	Number	2001	4.257419525055525	4.676394814728432	3.9005908387983066
Deaths	Central Europe	Both	10-14 years	Rheumatic heart disease	Rate	2001	0.04844275374022966	0.053210035109007035	0.044382603202074156
Deaths	Central Europe	Both	15-19 years	Rheumatic heart disease	Number	2001	12.898388948468286	13.88085250002396	12.063408891036818
Deaths	Central Europe	Both	15-19 years	Rheumatic heart disease	Rate	2001	0.13633668686726227	0.14672138112032623	0.12751090133038223
Deaths	Central Europe	Both	5-19 years	Rheumatic heart disease	Number	2001	18.821381228145807	20.016500785306942	17.73887913040392
Deaths	Central Europe	Both	5-19 years	Rheumatic heart disease	Rate	2001	0.073807457299775	0.07849408123104035	0.06956245921023402
Deaths	Western Europe	Both	5-9 years	Rheumatic heart disease	Number	1998	5.212160576921474	5.554111754979739	4.914629274039559
Deaths	Western Europe	Both	5-9 years	Rheumatic heart disease	Rate	1998	0.022476444429211023	0.023951043405528345	0.0211933976587821
Deaths	Western Europe	Both	10-14 years	Rheumatic heart disease	Number	1998	8.468694483426871	9.07706727417438	7.95219152145998
Deaths	Western Europe	Both	10-14 years	Rheumatic heart disease	Rate	1998	0.03587557064530604	0.038452794451862865	0.033687531091297365
Deaths	Western Europe	Both	15-19 years	Rheumatic heart disease	Number	1998	16.99659693254278	17.98688163622601	16.018943800476947
Deaths	Western Europe	Both	15-19 years	Rheumatic heart disease	Rate	1998	0.06856648530619049	0.07256142275475906	0.06462250526239742
Deaths	Western Europe	Both	5-19 years	Rheumatic heart disease	Number	1998	30.677451992891097	31.936845010428033	29.573754710818367
Deaths	Western Europe	Both	5-19 years	Rheumatic heart disease	Rate	1998	0.04285537876327994	0.04461470886640849	0.041313550417360234
Deaths	South Asia	Both	5-19 years	Rheumatic heart disease	Number	2001	12085.870395422602	14524.056567979906	10201.329854942755
Deaths	South Asia	Both	5-19 years	Rheumatic heart disease	Rate	2001	2.604358786426947	3.1297583955315806	2.1982631098726673
Deaths	Middle SDI	Both	5-9 years	Rheumatic heart disease	Number	1999	874.5687416446315	994.2809470062344	760.6507798548764
Deaths	Middle SDI	Both	5-9 years	Rheumatic heart disease	Rate	1999	0.4488192318274793	0.5102542425845868	0.39035776428670876
Deaths	Middle SDI	Both	10-14 years	Rheumatic heart disease	Number	1999	1427.4867433633592	1585.2650507242488	1278.1651407444551
Deaths	Middle SDI	Both	10-14 years	Rheumatic heart disease	Rate	1999	0.6730491715370883	0.7474404466571389	0.6026451685559808
Deaths	Middle SDI	Both	15-19 years	Rheumatic heart disease	Number	1999	2293.0724336008266	2533.0311141541897	2095.496202981903
Deaths	Middle SDI	Both	15-19 years	Rheumatic heart disease	Rate	1999	1.2345710235997074	1.3637627706773185	1.1281976331651344
Deaths	Middle SDI	Both	5-19 years	Rheumatic heart disease	Number	1999	4595.127918608825	5021.855104494223	4202.874070459155
Deaths	Middle SDI	Both	5-19 years	Rheumatic heart disease	Rate	1999	0.7752993566843743	0.8472976380285958	0.7091174872100032
Deaths	East Asia	Both	5-9 years	Rheumatic heart disease	Number	2003	100.88522524482809	117.06162646304841	86.94474473012036
Deaths	East Asia	Both	5-9 years	Rheumatic heart disease	Rate	2003	0.12275438066258201	0.1424373828868733	0.10579198554903724
Deaths	East Asia	Both	10-14 years	Rheumatic heart disease	Number	2003	231.21524370025	265.48626678925035	206.6391534438827
Deaths	East Asia	Both	10-14 years	Rheumatic heart disease	Rate	2003	0.20135002187048873	0.2311943830729021	0.17994833471777757
Deaths	East Asia	Both	15-19 years	Rheumatic heart disease	Number	2003	549.2280716986154	619.4078915220599	484.53953971398147
Deaths	East Asia	Both	15-19 years	Rheumatic heart disease	Rate	2003	0.43282748039172453	0.4881337477763882	0.3818487053583307
Deaths	East Asia	Both	5-19 years	Rheumatic heart disease	Number	2003	881.3285406436935	984.2937019255618	788.5294503567188
Deaths	East Asia	Both	5-19 years	Rheumatic heart disease	Rate	2003	0.2720904096476425	0.3038785926243989	0.24344077296088587
Deaths	Global	Both	5-9 years	Rheumatic heart disease	Number	2001	4032.0172841688122	5036.785675120464	3217.26229163902
Deaths	Global	Both	5-9 years	Rheumatic heart disease	Rate	2001	0.6731727333000888	0.8409256560680999	0.5371438409030568
Deaths	Global	Both	10-14 years	Rheumatic heart disease	Number	2001	5401.614512744259	6401.945596988772	4514.226764893697
Deaths	Global	Both	10-14 years	Rheumatic heart disease	Rate	2001	0.8652152374463223	1.025445423169043	0.7230759938642377
Deaths	Global	Both	15-19 years	Rheumatic heart disease	Number	2001	9352.322834125636	10441.012774768178	8145.847661624695
Deaths	Global	Both	15-19 years	Rheumatic heart disease	Rate	2001	1.6073546294523677	1.7944643825229911	1.4000014950243427
Deaths	Global	Both	5-19 years	Rheumatic heart disease	Number	2001	18785.95463103869	21772.507308872835	16117.318260597021
Deaths	Global	Both	5-19 years	Rheumatic heart disease	Rate	2001	1.0407087024372645	1.2061584452453278	0.8928709614810205
Deaths	Southeast Asia	Both	5-9 years	Rheumatic heart disease	Number	2001	295.75265621912337	362.5564613497996	223.97469267303387
Deaths	Southeast Asia	Both	5-9 years	Rheumatic heart disease	Rate	2001	0.5033789462349635	0.6170808127238688	0.38121092882939156
Deaths	Southeast Asia	Both	10-14 years	Rheumatic heart disease	Number	2001	696.4544318810383	822.861927299287	576.0228267151613
Deaths	Southeast Asia	Both	10-14 years	Rheumatic heart disease	Rate	2001	1.206605349999589	1.425605981296828	0.9979579318049607
Deaths	Southeast Asia	Both	15-19 years	Rheumatic heart disease	Number	2001	838.1045072000398	1083.7547323080955	643.1160836931755
Deaths	Southeast Asia	Both	15-19 years	Rheumatic heart disease	Rate	2001	1.522419327061015	1.9686436907156186	1.1682222765144832
Deaths	Southeast Asia	Both	5-19 years	Rheumatic heart disease	Number	2001	1830.3115953002011	2186.4255227876633	1492.9673324459543
Deaths	Southeast Asia	Both	5-19 years	Rheumatic heart disease	Rate	2001	1.0670848603564702	1.2747018483926673	0.8704107221691759
Deaths	Southern Sub-Saharan Africa	Both	5-9 years	Rheumatic heart disease	Number	1999	28.49553543794679	34.167674469749876	23.232040788625426
Deaths	Southern Sub-Saharan Africa	Both	5-9 years	Rheumatic heart disease	Rate	1999	0.3829934254657167	0.45922964717977266	0.31224957683532517
Deaths	Southern Sub-Saharan Africa	Both	10-14 years	Rheumatic heart disease	Number	1999	66.74403566088613	80.79020391953394	56.46592451772822
Deaths	Southern Sub-Saharan Africa	Both	10-14 years	Rheumatic heart disease	Rate	1999	0.8921583823027891	1.0799115894186682	0.7547722785137165
Deaths	Southern Sub-Saharan Africa	Both	15-19 years	Rheumatic heart disease	Number	1999	109.61568159385503	135.17276623093426	86.29481356130903
Deaths	Southern Sub-Saharan Africa	Both	15-19 years	Rheumatic heart disease	Rate	1999	1.5587602930517859	1.9221879355130838	1.2271321668560973
Deaths	Southern Sub-Saharan Africa	Both	5-19 years	Rheumatic heart disease	Number	1999	204.85525269268777	239.69969775873284	171.87875479850987
Deaths	Southern Sub-Saharan Africa	Both	5-19 years	Rheumatic heart disease	Rate	1999	0.9331267269427207	1.091845053904	0.7829170001158017
Deaths	Andean Latin America	Both	5-9 years	Rheumatic heart disease	Number	1999	5.660309057556886	7.470435538909762	4.4365171443521465
Deaths	Andean Latin America	Both	5-9 years	Rheumatic heart disease	Rate	1999	0.10238814275554746	0.13513114083105351	0.0802512276439944
Deaths	Andean Latin America	Both	10-14 years	Rheumatic heart disease	Number	1999	12.740267943282587	16.729382690472654	10.231940402965074
Deaths	Andean Latin America	Both	10-14 years	Rheumatic heart disease	Rate	1999	0.24674072415174297	0.32399789533745876	0.19816195355892902
Deaths	Andean Latin America	Both	15-19 years	Rheumatic heart disease	Number	1999	20.46060046092693	25.630604476690596	16.16714708354963
Deaths	Andean Latin America	Both	15-19 years	Rheumatic heart disease	Rate	1999	0.42857581663801797	0.5368687622585085	0.33864344681726577
Deaths	Andean Latin America	Both	5-19 years	Rheumatic heart disease	Number	1999	38.861177461766374	48.05345051914331	32.396314184061346
Deaths	Andean Latin America	Both	5-19 years	Rheumatic heart disease	Rate	1999	0.2512716896961346	0.31070781937974506	0.20947066292483701
Deaths	Middle SDI	Both	5-9 years	Rheumatic heart disease	Number	1998	962.8525721219867	1089.1154094051567	840.1728853650785
Deaths	Middle SDI	Both	5-9 years	Rheumatic heart disease	Rate	1998	0.48472036450913	0.5482837492721523	0.4229608135618639
Deaths	Middle SDI	Both	10-14 years	Rheumatic heart disease	Number	1998	1458.5454470644045	1623.3920376344763	1291.5084734251068
Deaths	Middle SDI	Both	10-14 years	Rheumatic heart disease	Rate	1998	0.6973534199046525	0.7761691564489147	0.6174904269123304
Deaths	Middle SDI	Both	15-19 years	Rheumatic heart disease	Number	1998	2325.1877751337165	2571.6656401661176	2118.866052914243
Deaths	Middle SDI	Both	15-19 years	Rheumatic heart disease	Rate	1998	1.2744107182115973	1.4095026176093304	1.1613279740959088
Deaths	Middle SDI	Both	5-19 years	Rheumatic heart disease	Number	1998	4746.58579432011	5172.746707755279	4321.395475507857
Deaths	Middle SDI	Both	5-19 years	Rheumatic heart disease	Rate	1998	0.8041690785379607	0.8763694861395985	0.7321331095912564
Deaths	Southern Sub-Saharan Africa	Both	5-9 years	Rheumatic heart disease	Number	2001	29.288672651979596	35.08661610743088	23.95878509516334
Deaths	Southern Sub-Saharan Africa	Both	5-9 years	Rheumatic heart disease	Rate	2001	0.39363883154537077	0.4715630077034778	0.3220053118204151
Deaths	Southern Sub-Saharan Africa	Both	10-14 years	Rheumatic heart disease	Number	2001	70.79019812294935	84.83581933437245	59.807077415256984
Deaths	Southern Sub-Saharan Africa	Both	10-14 years	Rheumatic heart disease	Rate	2001	0.9337709482810939	1.119042262467962	0.7888961024656412
Deaths	Southern Sub-Saharan Africa	Both	15-19 years	Rheumatic heart disease	Number	2001	137.21969629800552	164.68127920378694	111.43761755518943
Deaths	Southern Sub-Saharan Africa	Both	15-19 years	Rheumatic heart disease	Rate	2001	1.8664622251461893	2.2399946590399833	1.5157744058501608
Deaths	Southern Sub-Saharan Africa	Both	5-19 years	Rheumatic heart disease	Number	2001	237.29856707293447	271.6532157049383	202.12101566715563
Deaths	Southern Sub-Saharan Africa	Both	5-19 years	Rheumatic heart disease	Rate	2001	1.0606250836274094	1.2141759563855694	0.9033961805548765
Deaths	Southeast Asia	Both	5-9 years	Rheumatic heart disease	Number	2003	271.9035146873228	329.8406064122352	205.47321534018104
Deaths	Southeast Asia	Both	5-9 years	Rheumatic heart disease	Rate	2003	0.46523263798019365	0.5643642216637575	0.35156899724857343
Deaths	Southeast Asia	Both	10-14 years	Rheumatic heart disease	Number	2003	668.4246914922261	795.201277832512	552.1082729942166
Deaths	Southeast Asia	Both	10-14 years	Rheumatic heart disease	Rate	2003	1.1464500120558536	1.3638911401113567	0.9469496628218408
Deaths	Southeast Asia	Both	15-19 years	Rheumatic heart disease	Number	2003	794.2917843185216	1052.5701922146416	610.6718642278944
Deaths	Southeast Asia	Both	15-19 years	Rheumatic heart disease	Rate	2003	1.4387436899456587	1.9065773462242155	1.1061429925767736
Deaths	Southeast Asia	Both	5-19 years	Rheumatic heart disease	Number	2003	1734.6199904980713	2121.4379729470797	1413.6628835143479
Deaths	Southeast Asia	Both	5-19 years	Rheumatic heart disease	Rate	2003	1.0087591153727908	1.2337110748353992	0.8221082010013131
Deaths	Central Sub-Saharan Africa	Both	5-9 years	Rheumatic heart disease	Number	2000	36.24192726012865	51.29597885869277	24.55998529207832
Deaths	Central Sub-Saharan Africa	Both	5-9 years	Rheumatic heart disease	Rate	2000	0.3330289508944019	0.4713614124822129	0.2256829797459767
Deaths	Central Sub-Saharan Africa	Both	10-14 years	Rheumatic heart disease	Number	2000	48.872011107114176	72.28140157989186	29.389258559372497
Deaths	Central Sub-Saharan Africa	Both	10-14 years	Rheumatic heart disease	Rate	2000	0.529210717456123	0.7826993717322275	0.31824167361602584
Deaths	Central Sub-Saharan Africa	Both	15-19 years	Rheumatic heart disease	Number	2000	70.64139972232043	108.45234191052829	43.01145302002602
Deaths	Central Sub-Saharan Africa	Both	15-19 years	Rheumatic heart disease	Rate	2000	0.9132193994375598	1.4020218021789244	0.556032205622818
Deaths	Central Sub-Saharan Africa	Both	5-19 years	Rheumatic heart disease	Number	2000	155.75533808956325	222.9576232830429	105.83924331197693
Deaths	Central Sub-Saharan Africa	Both	5-19 years	Rheumatic heart disease	Rate	2000	0.5592083600723778	0.8004847115419654	0.3799946146934521
Deaths	Caribbean	Both	5-9 years	Rheumatic heart disease	Number	2000	28.19522235200215	37.5471196300398	19.89726992894899
Deaths	Caribbean	Both	5-9 years	Rheumatic heart disease	Rate	2000	0.7081790076931799	0.9430704815651337	0.4997594520862448
Deaths	Caribbean	Both	10-14 years	Rheumatic heart disease	Number	2000	41.34877024370408	55.01209872493457	29.10465205849514
Deaths	Caribbean	Both	10-14 years	Rheumatic heart disease	Rate	2000	1.0252171670015016	1.3639909403151314	0.7216318346134636
Deaths	Caribbean	Both	15-19 years	Rheumatic heart disease	Number	2000	50.21823685696592	66.6593321862435	36.81906285055621
Deaths	Caribbean	Both	15-19 years	Rheumatic heart disease	Rate	2000	1.3680986356299527	1.8160044462682752	1.0030640819687031
Deaths	Caribbean	Both	5-19 years	Rheumatic heart disease	Number	2000	119.76222945267224	148.45306681218472	89.25676882418456
Deaths	Caribbean	Both	5-19 years	Rheumatic heart disease	Rate	2000	1.024905229671731	1.2704366412679549	0.7638445741164044
Deaths	Eastern Sub-Saharan Africa	Both	5-9 years	Rheumatic heart disease	Number	2001	91.99625007296463	130.27938974073234	61.01355302315092
Deaths	Eastern Sub-Saharan Africa	Both	5-9 years	Rheumatic heart disease	Rate	2001	0.238095664187184	0.33717632844402573	0.15790928891063802
Deaths	Eastern Sub-Saharan Africa	Both	10-14 years	Rheumatic heart disease	Number	2001	148.62387748312355	189.84963718277595	110.99385449824773
Deaths	Eastern Sub-Saharan Africa	Both	10-14 years	Rheumatic heart disease	Rate	2001	0.44378738227826625	0.5668865254937911	0.33142502383135203
Deaths	Eastern Sub-Saharan Africa	Both	15-19 years	Rheumatic heart disease	Number	2001	170.23502624007827	217.88055803423316	138.86063337717474
Deaths	Eastern Sub-Saharan Africa	Both	15-19 years	Rheumatic heart disease	Rate	2001	0.5902200783790246	0.7554114031672466	0.4814422491412147
Deaths	Eastern Sub-Saharan Africa	Both	5-19 years	Rheumatic heart disease	Number	2001	410.85515379616686	524.2192290694621	323.7996023149219
Deaths	Eastern Sub-Saharan Africa	Both	5-19 years	Rheumatic heart disease	Rate	2001	0.4069046186301727	0.5191786533823994	0.3206861407850838
Deaths	Eastern Europe	Both	5-9 years	Rheumatic heart disease	Number	2000	5.714212958019938	5.946354016645868	5.512638757452851
Deaths	Eastern Europe	Both	5-9 years	Rheumatic heart disease	Rate	2000	0.0465297980493762	0.04842008051805332	0.04488841595296913
Deaths	Eastern Europe	Both	10-14 years	Rheumatic heart disease	Number	2000	15.481273173160972	16.109844545781378	14.932783435838031
Deaths	Eastern Europe	Both	10-14 years	Rheumatic heart disease	Rate	2000	0.08790552511396933	0.0914746693286452	0.08479109919823874
Deaths	Eastern Europe	Both	15-19 years	Rheumatic heart disease	Number	2000	45.80260012961459	47.25382126481762	44.20809864622117
Deaths	Eastern Europe	Both	15-19 years	Rheumatic heart disease	Rate	2000	0.2493719513710566	0.2572731151768755	0.24069069866372914
Deaths	Eastern Europe	Both	5-19 years	Rheumatic heart disease	Number	2000	66.99808626079547	68.5528345898704	65.29600980296483
Deaths	Eastern Europe	Both	5-19 years	Rheumatic heart disease	Rate	2000	0.13882965117735305	0.14205131287308953	0.13530270445236756
Deaths	Western Sub-Saharan Africa	Both	5-9 years	Rheumatic heart disease	Number	2001	110.29167908754154	151.05549080682698	78.0735829444847
Deaths	Western Sub-Saharan Africa	Both	5-9 years	Rheumatic heart disease	Rate	2001	0.28718272860656135	0.39332548366115255	0.2032917149107081
Deaths	Western Sub-Saharan Africa	Both	10-14 years	Rheumatic heart disease	Number	2001	181.11048008477306	239.85479522165008	125.5199949602887
Deaths	Western Sub-Saharan Africa	Both	10-14 years	Rheumatic heart disease	Rate	2001	0.5558230093472929	0.7361076731952456	0.3852173617972225
Deaths	Western Sub-Saharan Africa	Both	15-19 years	Rheumatic heart disease	Number	2001	208.29989293524622	291.4366882437491	144.4972239563443
Deaths	Western Sub-Saharan Africa	Both	15-19 years	Rheumatic heart disease	Rate	2001	0.7392796435545448	1.0343414390065637	0.5128368273058861
Deaths	Western Sub-Saharan Africa	Both	5-19 years	Rheumatic heart disease	Number	2001	499.70205210756114	647.3801015349907	357.4223952869894
Deaths	Western Sub-Saharan Africa	Both	5-19 years	Rheumatic heart disease	Rate	2001	0.5039098662436065	0.6528314602619449	0.36043212278577524
Deaths	Australasia	Both	5-9 years	Rheumatic heart disease	Number	2001	0.6198656093749954	0.7288283434564449	0.5251923187015247
Deaths	Australasia	Both	5-9 years	Rheumatic heart disease	Rate	2001	0.037310665097894206	0.04386929977285712	0.03161213401533412
Deaths	Australasia	Both	10-14 years	Rheumatic heart disease	Number	2001	1.1060192489902783	1.2773732655920196	0.9501888213767075
Deaths	Australasia	Both	10-14 years	Rheumatic heart disease	Rate	2001	0.06624832027102687	0.07651207994964225	0.05691439223501874
Deaths	Australasia	Both	15-19 years	Rheumatic heart disease	Number	2001	2.5034886932369926	2.8674501685693246	2.20871123259123
Deaths	Australasia	Both	15-19 years	Rheumatic heart disease	Rate	2001	0.15360457412199585	0.17593587027135024	0.13551814679936608
Deaths	Australasia	Both	5-19 years	Rheumatic heart disease	Number	2001	4.229373551602269	4.683811483469625	3.818354760425222
Deaths	Australasia	Both	5-19 years	Rheumatic heart disease	Rate	2001	0.08525767603044358	0.09441844688654683	0.07697216837474799
Deaths	Low SDI	Both	5-9 years	Rheumatic heart disease	Number	2004	848.8739537116762	1137.4611781250915	633.1534868950192
Deaths	Low SDI	Both	5-9 years	Rheumatic heart disease	Rate	2004	0.7934686381202574	1.0632200080768777	0.5918280714951953
Deaths	Low SDI	Both	10-14 years	Rheumatic heart disease	Number	2004	949.8801181924598	1231.7519317549059	711.9387695225771
Deaths	Low SDI	Both	10-14 years	Rheumatic heart disease	Rate	2004	1.047677278737772	1.358569873424284	0.7852381141534797
Deaths	Low SDI	Both	15-19 years	Rheumatic heart disease	Number	2004	1710.6558649687595	2091.05735205887	1363.7036868212922
Deaths	Low SDI	Both	15-19 years	Rheumatic heart disease	Rate	2004	2.2312692277779638	2.7274404038319178	1.7787271739002144
Deaths	Low SDI	Both	5-19 years	Rheumatic heart disease	Number	2004	3509.409936872896	4392.317439850703	2780.6173738955567
Deaths	Low SDI	Both	5-19 years	Rheumatic heart disease	Rate	2004	1.279333925365387	1.6011924548153946	1.0136570545687833
Deaths	North Africa and Middle East	Both	5-9 years	Rheumatic heart disease	Number	1999	615.9320802293303	810.4688462465832	443.177177924735
Deaths	North Africa and Middle East	Both	5-9 years	Rheumatic heart disease	Rate	1999	1.2390629693811912	1.6304101823164285	0.8915340630365332
Deaths	North Africa and Middle East	Both	10-14 years	Rheumatic heart disease	Number	1999	693.1121860171482	930.2249040360124	485.87789778432654
Deaths	North Africa and Middle East	Both	10-14 years	Rheumatic heart disease	Rate	1999	1.3956305092728392	1.8730737718207395	0.9783495826639228
Deaths	North Africa and Middle East	Both	15-19 years	Rheumatic heart disease	Number	1999	513.1988410296551	689.5664030445557	372.08066338383736
Deaths	North Africa and Middle East	Both	15-19 years	Rheumatic heart disease	Rate	1999	1.1093165139761947	1.4905477901036184	0.8042793385791328
Deaths	North Africa and Middle East	Both	5-19 years	Rheumatic heart disease	Number	1999	1822.2431072761337	2287.2858523389755	1329.7158329610709
Deaths	North Africa and Middle East	Both	5-19 years	Rheumatic heart disease	Rate	1999	1.2512386408457903	1.5705590706743955	0.9130460282175825
Deaths	High-income Asia Pacific	Both	5-9 years	Rheumatic heart disease	Number	2005	0.6408579656455611	0.7206268852756503	0.5724597026099536
Deaths	High-income Asia Pacific	Both	5-9 years	Rheumatic heart disease	Rate	2005	0.006669502867854818	0.007499669717232495	0.005957672109829146
Deaths	High-income Asia Pacific	Both	10-14 years	Rheumatic heart disease	Number	2005	1.4017879959149995	1.5848694044822678	1.2602491098953958
Deaths	High-income Asia Pacific	Both	10-14 years	Rheumatic heart disease	Rate	2005	0.01396894578889373	0.015793368796283777	0.01255849782415876
Deaths	High-income Asia Pacific	Both	15-19 years	Rheumatic heart disease	Number	2005	3.902966570041332	4.28330510025741	3.6289746434154715
Deaths	High-income Asia Pacific	Both	15-19 years	Rheumatic heart disease	Rate	2005	0.038132076415982624	0.04184799292151097	0.03545516876228755
Deaths	High-income Asia Pacific	Both	5-19 years	Rheumatic heart disease	Number	2005	5.945612531601896	6.361599027320148	5.632748204408953
Deaths	High-income Asia Pacific	Both	5-19 years	Rheumatic heart disease	Rate	2005	0.019898833169587446	0.021291060771891152	0.018851735832107554
Deaths	East Asia	Both	5-9 years	Rheumatic heart disease	Number	1999	189.38307319779767	213.1750633417201	166.01854776709564
Deaths	East Asia	Both	5-9 years	Rheumatic heart disease	Rate	1999	0.1868906186597327	0.21036948444252557	0.16383359176338316
Deaths	East Asia	Both	10-14 years	Rheumatic heart disease	Number	1999	346.6363056893787	387.20885310942566	308.1138600556654
Deaths	East Asia	Both	10-14 years	Rheumatic heart disease	Rate	1999	0.2693271900221536	0.30085098025800283	0.23939627434765276
Deaths	East Asia	Both	15-19 years	Rheumatic heart disease	Number	1999	567.1395741379486	640.6211248516099	501.8910989788545
Deaths	East Asia	Both	15-19 years	Rheumatic heart disease	Rate	1999	0.5492156324597571	0.6203748641368453	0.4860292773089879
Deaths	East Asia	Both	5-19 years	Rheumatic heart disease	Number	1999	1103.1589530251238	1213.9942210804918	999.9518794808444
Deaths	East Asia	Both	5-19 years	Rheumatic heart disease	Rate	1999	0.33097906553859335	0.36423279869199643	0.30001400772440845
Deaths	South Asia	Both	5-9 years	Rheumatic heart disease	Number	2005	2295.0825301824425	3116.436611088738	1716.865834296814
Deaths	South Asia	Both	5-9 years	Rheumatic heart disease	Rate	2005	1.351081087533895	1.8346000679136807	1.010693484023483
Deaths	South Asia	Both	10-14 years	Rheumatic heart disease	Number	2005	2727.502082433861	3473.490500711647	2165.0703058133404
Deaths	South Asia	Both	10-14 years	Rheumatic heart disease	Rate	2005	1.6601475761697086	2.1142080413956137	1.3178124568930323
Deaths	South Asia	Both	15-19 years	Rheumatic heart disease	Number	2005	6524.167332454511	7398.3036252540915	5695.166311740649
Deaths	South Asia	Both	15-19 years	Rheumatic heart disease	Rate	2005	4.28675655657102	4.861114829979303	3.7420547762731453
Deaths	Central Latin America	Both	5-9 years	Rheumatic heart disease	Number	2001	10.163371854193354	11.07554309546072	9.32419200472958
Deaths	Central Latin America	Both	5-9 years	Rheumatic heart disease	Rate	2001	0.042777341102543824	0.046616643736691346	0.039245257146363316
Deaths	Central Latin America	Both	10-14 years	Rheumatic heart disease	Number	2001	23.471753848733563	25.05861812399377	21.87896538926429
Deaths	Central Latin America	Both	10-14 years	Rheumatic heart disease	Rate	2001	0.10419390859114809	0.11123818795384853	0.09712333106973577
Deaths	Central Latin America	Both	15-19 years	Rheumatic heart disease	Number	2001	35.46593049735274	37.61818518237404	33.40980812233086
Deaths	Central Latin America	Both	15-19 years	Rheumatic heart disease	Rate	2001	0.17044777901040387	0.18079142503300005	0.16056614085002238
Deaths	Central Latin America	Both	5-19 years	Rheumatic heart disease	Number	2001	69.10105620027971	72.51818320710008	65.94536944778392
Deaths	Central Latin America	Both	5-19 years	Rheumatic heart disease	Rate	2001	0.10299252730173743	0.10808562668249667	0.09828909479456781
Deaths	Low SDI	Both	5-9 years	Rheumatic heart disease	Number	2005	889.3970190602647	1184.0321411563214	657.7553761968206
Deaths	Low SDI	Both	5-9 years	Rheumatic heart disease	Rate	2005	0.8084827697616853	1.076313012585056	0.5979150783922426
Deaths	Low SDI	Both	10-14 years	Rheumatic heart disease	Number	2005	987.4186963505806	1284.310258078592	748.8794214474086
Deaths	Low SDI	Both	10-14 years	Rheumatic heart disease	Rate	2005	1.0587567507181062	1.3770978418606297	0.8029837250010934
Deaths	Low SDI	Both	15-19 years	Rheumatic heart disease	Number	2005	1710.7341860129122	2091.06073557444	1366.2394216738533
Deaths	Low SDI	Both	15-19 years	Rheumatic heart disease	Rate	2005	2.178444263662977	2.6627510583626344	1.7397655668951268
Deaths	Low SDI	Both	5-19 years	Rheumatic heart disease	Number	2005	3587.5499014237566	4483.645219710296	2871.1956825019624
Deaths	Low SDI	Both	5-19 years	Rheumatic heart disease	Rate	2005	1.2730821779981467	1.5910716167082342	1.0188758772352802
Deaths	Oceania	Both	5-9 years	Rheumatic heart disease	Number	2000	33.31849035891313	49.07668295427242	21.692128729359798
Deaths	Oceania	Both	5-9 years	Rheumatic heart disease	Rate	2000	3.057247267643044	4.50319186885956	1.9904323567125666
Deaths	Oceania	Both	10-14 years	Rheumatic heart disease	Number	2000	50.308612463051276	74.08251551749592	31.555971203021492
Deaths	Oceania	Both	10-14 years	Rheumatic heart disease	Rate	2000	5.128961466621781	7.552710139217413	3.2171302768684527
Deaths	Oceania	Both	15-19 years	Rheumatic heart disease	Number	2000	63.31296817244814	93.02805382760226	40.14221267439673
Deaths	Oceania	Both	15-19 years	Rheumatic heart disease	Rate	2000	7.286065743306812	10.705682196317518	4.619571772892123
Deaths	Oceania	Both	5-19 years	Rheumatic heart disease	Number	2000	146.94007099441248	208.71697738620233	99.1963781926042
Deaths	Oceania	Both	5-19 years	Rheumatic heart disease	Rate	2000	4.998551861793823	7.1000553412108465	3.374424944416284
Deaths	Central Europe	Both	5-9 years	Rheumatic heart disease	Number	2000	2.0223516206651335	2.246152994590426	1.8088688048888706
Deaths	Central Europe	Both	5-9 years	Rheumatic heart disease	Rate	2000	0.026772402563463377	0.029735141790291554	0.023946263020793716
Deaths	Central Europe	Both	10-14 years	Rheumatic heart disease	Number	2000	4.806887246008362	5.2689306930155135	4.418485196137041
Deaths	Central Europe	Both	10-14 years	Rheumatic heart disease	Rate	2000	0.05323622940583761	0.058353356078771804	0.048934680488538274
Deaths	Central Europe	Both	15-19 years	Rheumatic heart disease	Number	2000	14.642289312058251	15.66401444442555	13.70191259595663
Deaths	Central Europe	Both	15-19 years	Rheumatic heart disease	Rate	2000	0.15265777484638599	0.16331009033392213	0.1428535827601661
Deaths	Central Europe	Both	5-19 years	Rheumatic heart disease	Number	2000	21.471528178731756	22.750226785859798	20.2247111581697
Deaths	Central Europe	Both	5-19 years	Rheumatic heart disease	Rate	2000	0.08203130443914589	0.08691653262849904	0.07726787885796413
Deaths	High-income Asia Pacific	Both	5-9 years	Rheumatic heart disease	Number	2006	0.6108932829586686	0.6798854033423841	0.5494828875599457
Deaths	High-income Asia Pacific	Both	5-9 years	Rheumatic heart disease	Rate	2006	0.00645313423179605	0.007181928321028928	0.005804429235701922
Deaths	High-income Asia Pacific	Both	10-14 years	Rheumatic heart disease	Number	2006	1.372289437823185	1.5472007314754044	1.237541205821185
Deaths	High-income Asia Pacific	Both	10-14 years	Rheumatic heart disease	Rate	2006	0.01369628741486257	0.01544200904175661	0.012351417693303298
Deaths	High-income Asia Pacific	Both	15-19 years	Rheumatic heart disease	Number	2006	3.597413395888262	3.9509105166668315	3.3300685011345315
Deaths	High-income Asia Pacific	Both	15-19 years	Rheumatic heart disease	Rate	2006	0.03549506313448305	0.03898295880814536	0.03285721675051969
Deaths	High-income Asia Pacific	Both	5-19 years	Rheumatic heart disease	Number	2006	5.5805961166701135	5.979145299062297	5.279198780178134
Deaths	High-income Asia Pacific	Both	5-19 years	Rheumatic heart disease	Rate	2006	0.0188399937609733	0.02018548874981152	0.017822481685135935
Deaths	Central Sub-Saharan Africa	Both	5-9 years	Rheumatic heart disease	Number	1999	35.82735659635698	50.81997167223866	23.62129760141441
Deaths	Central Sub-Saharan Africa	Both	5-9 years	Rheumatic heart disease	Rate	1999	0.3385698441261321	0.48025061076690945	0.22322213545001146
Deaths	Central Sub-Saharan Africa	Both	10-14 years	Rheumatic heart disease	Number	1999	48.02320423072436	69.58604113592327	29.059915140199077
Deaths	Central Sub-Saharan Africa	Both	10-14 years	Rheumatic heart disease	Rate	1999	0.5355830823576362	0.7760645504116314	0.3240933039174759
Deaths	Central Sub-Saharan Africa	Both	15-19 years	Rheumatic heart disease	Number	1999	69.27639604266413	106.14714229235928	41.98564771151734
Deaths	Central Sub-Saharan Africa	Both	15-19 years	Rheumatic heart disease	Rate	1999	0.926688979173258	1.419897577704335	0.5616290575184169
Deaths	Central Sub-Saharan Africa	Both	5-19 years	Rheumatic heart disease	Number	1999	153.12695686974544	221.20652507605547	103.60430555483292
Deaths	Central Sub-Saharan Africa	Both	5-19 years	Rheumatic heart disease	Rate	1999	0.5666292878147703	0.8185501646874965	0.3833762197796124
Deaths	Central Sub-Saharan Africa	Both	5-9 years	Rheumatic heart disease	Number	2001	36.05404248387412	50.73729329022087	24.003660199895737
Deaths	Central Sub-Saharan Africa	Both	5-9 years	Rheumatic heart disease	Rate	2001	0.32197731997129986	0.453104744731186	0.21436248609628072
Deaths	Central Sub-Saharan Africa	Both	10-14 years	Rheumatic heart disease	Number	2001	48.90637631268626	72.29386005379067	29.439463282154158
Deaths	Central Sub-Saharan Africa	Both	10-14 years	Rheumatic heart disease	Rate	2001	0.5147288854968364	0.7608770229844083	0.30984389495480724
Deaths	Central Sub-Saharan Africa	Both	15-19 years	Rheumatic heart disease	Number	2001	71.4621832702461	111.5635898992806	43.27149199236223
Deaths	Central Sub-Saharan Africa	Both	15-19 years	Rheumatic heart disease	Rate	2001	0.8922844817074561	1.392994944112626	0.5402924881136264
Deaths	Central Sub-Saharan Africa	Both	5-19 years	Rheumatic heart disease	Number	2001	156.42260206680646	220.86833345911595	105.31517049637552
Deaths	Central Sub-Saharan Africa	Both	5-19 years	Rheumatic heart disease	Rate	2001	0.5448749252475285	0.7693620684796144	0.366849770387628
Deaths	Caribbean	Both	5-9 years	Rheumatic heart disease	Number	2003	25.761946044563075	34.25880627625089	17.30525923874003
Deaths	Caribbean	Both	5-9 years	Rheumatic heart disease	Rate	2003	0.6530905589449614	0.8684942861475252	0.4387052674268528
Deaths	Caribbean	Both	10-14 years	Rheumatic heart disease	Number	2003	38.34193165314802	52.108736744179396	26.870700671563913
Deaths	Caribbean	Both	10-14 years	Rheumatic heart disease	Rate	2003	0.9427579071329175	1.2812584415592252	0.6607013375717286
Deaths	Caribbean	Both	15-19 years	Rheumatic heart disease	Number	2003	50.81710776069148	70.2398305489724	35.65680604924407
Deaths	Caribbean	Both	15-19 years	Rheumatic heart disease	Rate	2003	1.311361297166606	1.8125745316956565	0.9201420052032993
Deaths	Caribbean	Both	5-19 years	Rheumatic heart disease	Number	2003	114.92098545840254	143.14634870372336	83.51645703924733
Deaths	Caribbean	Both	5-19 years	Rheumatic heart disease	Rate	2003	0.9667983121042555	1.2042504487636916	0.7026007423831071
Deaths	Andean Latin America	Both	5-9 years	Rheumatic heart disease	Number	2001	5.210588353971836	7.0578643553916045	4.064701379324667
Deaths	Andean Latin America	Both	5-9 years	Rheumatic heart disease	Rate	2001	0.09310678171959598	0.12611532351103008	0.07263119601295
Deaths	Andean Latin America	Both	10-14 years	Rheumatic heart disease	Number	2001	12.36699749361557	15.864610396565743	10.214777317741712
Deaths	Andean Latin America	Both	10-14 years	Rheumatic heart disease	Rate	2001	0.2334124434665162	0.2994257481832893	0.19279183443121942
Deaths	Andean Latin America	Both	15-19 years	Rheumatic heart disease	Number	2001	19.64945502669394	24.91576495798402	15.562564117847518
Deaths	Andean Latin America	Both	15-19 years	Rheumatic heart disease	Rate	2001	0.40223369854741153	0.5100375698752456	0.31857309607310086
Deaths	Andean Latin America	Both	5-19 years	Rheumatic heart disease	Number	2001	37.227040874281336	45.15700636224613	31.220481026097673
Deaths	Andean Latin America	Both	5-19 years	Rheumatic heart disease	Rate	2001	0.23591598875699915	0.2861699333350799	0.19785109097482473
Deaths	High SDI	Both	5-9 years	Rheumatic heart disease	Number	2000	15.801457484441537	18.44786704635076	13.927869841169057
Deaths	High SDI	Both	5-9 years	Rheumatic heart disease	Rate	2000	0.02588454875828559	0.03021966261769256	0.022815403348568866
Deaths	High SDI	Both	10-14 years	Rheumatic heart disease	Number	2000	28.973421152571348	33.13387224839985	25.624130491085257
Deaths	High SDI	Both	10-14 years	Rheumatic heart disease	Rate	2000	0.045657971628788555	0.05221424805524157	0.04037996813747052
Deaths	High SDI	Both	15-19 years	Rheumatic heart disease	Number	2000	55.48312357008107	60.8351384134896	51.32372620757763
Deaths	High SDI	Both	15-19 years	Rheumatic heart disease	Rate	2000	0.08439853680958725	0.09253979117130907	0.07807144076998639
Deaths	High SDI	Both	5-19 years	Rheumatic heart disease	Number	2000	100.25800220709394	108.97985706284082	93.3189190131782
Deaths	High SDI	Both	5-19 years	Rheumatic heart disease	Rate	2000	0.052700003808524375	0.05728459330758319	0.049052517296757935
Deaths	Middle SDI	Both	5-9 years	Rheumatic heart disease	Number	2001	761.1457352616869	848.055616223672	677.5616463088968
Deaths	Middle SDI	Both	5-9 years	Rheumatic heart disease	Rate	2001	0.4049001728956476	0.4511328773536833	0.3604366615068931
Deaths	Middle SDI	Both	10-14 years	Rheumatic heart disease	Number	2001	1368.1990654668184	1502.3460812861867	1236.550569113555
Deaths	Middle SDI	Both	10-14 years	Rheumatic heart disease	Rate	2001	0.6442422820428293	0.7074079293393492	0.5822531096637383
Deaths	Middle SDI	Both	15-19 years	Rheumatic heart disease	Number	2001	2194.184463763999	2439.2377101711486	2012.9568930042283
Deaths	Middle SDI	Both	15-19 years	Rheumatic heart disease	Rate	2001	1.1226615612059596	1.2480438454821414	1.0299358898311344
Deaths	Middle SDI	Both	5-19 years	Rheumatic heart disease	Number	2001	4323.5292644925075	4718.2632558188425	3973.8936271611897
Deaths	Middle SDI	Both	5-19 years	Rheumatic heart disease	Rate	2001	0.725665693290359	0.7919182610325411	0.6669824806550843
Deaths	High-income North America	Both	5-9 years	Rheumatic heart disease	Number	2001	2.2428470169655506	2.3627232689564823	2.1357889591602803
Deaths	High-income North America	Both	5-9 years	Rheumatic heart disease	Rate	2001	0.0100416640161539	0.010578373402439778	0.009562344188020006
Deaths	High-income North America	Both	10-14 years	Rheumatic heart disease	Number	2001	4.48764171733441	4.70591843498113	4.293849440238969
Deaths	High-income North America	Both	10-14 years	Rheumatic heart disease	Rate	2001	0.01941503741499881	0.020359375422991894	0.018576627277216994
Deaths	High-income North America	Both	15-19 years	Rheumatic heart disease	Number	2001	8.01174179923828	8.386842816091928	7.675505108035542
Deaths	High-income North America	Both	15-19 years	Rheumatic heart disease	Rate	2001	0.035558993429829884	0.03722382673675068	0.034066653986928395
Deaths	High-income North America	Both	5-19 years	Rheumatic heart disease	Number	2001	14.74223053353824	15.215068436811857	14.24154981554791
Deaths	High-income North America	Both	5-19 years	Rheumatic heart disease	Rate	2001	0.021685964915238342	0.022381514083165067	0.02094945869527566
Deaths	Eastern Sub-Saharan Africa	Both	5-9 years	Rheumatic heart disease	Number	2000	93.33679236842762	130.68209770539434	61.857676068691894
Deaths	Eastern Sub-Saharan Africa	Both	5-9 years	Rheumatic heart disease	Rate	2000	0.24849010596376614	0.34791433776939173	0.16468340180694954
Deaths	Eastern Sub-Saharan Africa	Both	10-14 years	Rheumatic heart disease	Number	2000	153.76651153080195	193.68425863998996	116.66240038637973
Deaths	Eastern Sub-Saharan Africa	Both	10-14 years	Rheumatic heart disease	Rate	2000	0.4704662258706281	0.5925991379121158	0.3569419548143528
Deaths	Eastern Sub-Saharan Africa	Both	15-19 years	Rheumatic heart disease	Number	2000	174.9401334235995	222.0090203020737	142.40917262860853
Deaths	Eastern Sub-Saharan Africa	Both	15-19 years	Rheumatic heart disease	Rate	2000	0.6206909131799145	0.7876922170386501	0.5052704469477843
Deaths	Eastern Sub-Saharan Africa	Both	5-19 years	Rheumatic heart disease	Number	2000	422.0434373228288	530.1834208792745	331.21509648730597
Deaths	Eastern Sub-Saharan Africa	Both	5-19 years	Rheumatic heart disease	Rate	2000	0.4287744556922889	0.5386391247939214	0.3364975264495879
Deaths	Eastern Sub-Saharan Africa	Both	5-9 years	Rheumatic heart disease	Number	2003	90.18364706080195	126.71297982058645	60.11532974422293
Deaths	Eastern Sub-Saharan Africa	Both	5-9 years	Rheumatic heart disease	Rate	2003	0.22025354756029483	0.3094683375202589	0.1468183542188657
Deaths	Eastern Sub-Saharan Africa	Both	10-14 years	Rheumatic heart disease	Number	2003	142.99386843681404	180.77442194728167	107.80674654231484
Deaths	Eastern Sub-Saharan Africa	Both	10-14 years	Rheumatic heart disease	Rate	2003	0.40540146779892755	0.5125129965297384	0.30564256890632874
Deaths	Eastern Sub-Saharan Africa	Both	15-19 years	Rheumatic heart disease	Number	2003	164.23736947366615	209.81233079575415	133.5650097056232
Deaths	Eastern Sub-Saharan Africa	Both	15-19 years	Rheumatic heart disease	Rate	2003	0.5431375907622307	0.6938552670796764	0.4417032360791549
Deaths	Eastern Sub-Saharan Africa	Both	5-19 years	Rheumatic heart disease	Number	2003	397.4148849712822	510.48151775020517	313.64932420921224
Deaths	Eastern Sub-Saharan Africa	Both	5-19 years	Rheumatic heart disease	Rate	2003	0.37331314693582873	0.47952270800747193	0.294627656594438
Deaths	Andean Latin America	Both	5-9 years	Rheumatic heart disease	Number	1998	5.702128168340676	7.435571678674805	4.427035647186008
Deaths	Andean Latin America	Both	5-9 years	Rheumatic heart disease	Rate	1998	0.10438736722729484	0.1361210636541284	0.08104458233628406
Deaths	Andean Latin America	Both	10-14 years	Rheumatic heart disease	Number	1998	13.142183297735352	17.105377449195217	10.555524752551591
Deaths	Andean Latin America	Both	10-14 years	Rheumatic heart disease	Rate	1998	0.2574188229432284	0.33504677489395834	0.20675337543177977
Deaths	Andean Latin America	Both	15-19 years	Rheumatic heart disease	Number	1998	21.134153627590734	26.32125008356548	16.529063013137883
Deaths	Andean Latin America	Both	15-19 years	Rheumatic heart disease	Rate	1998	0.448353930112844	0.5583964292302216	0.35065848832234703
Deaths	Andean Latin America	Both	5-19 years	Rheumatic heart disease	Number	1998	39.97846509366682	49.487694360789874	33.61981661863045
Deaths	Andean Latin America	Both	5-19 years	Rheumatic heart disease	Rate	1998	0.2616124499909536	0.32383927036210003	0.22000250818133116
Deaths	Global	Both	5-9 years	Rheumatic heart disease	Number	2004	3436.8155483679657	4329.710591482577	2786.5497507355726
[truncated: 18,737 more rows]
